# Supplementary material for: The cancer-risk variant frequency among Polish population reported by the first national whole-genome sequencing study
Source: Front Oncol. 2023 Feb 10;13:1045817. doi: 10.3389/fonc.2023.1045817 (PMC9950741; doi:10.3389/fonc.2023.1045817)
Supplement: Supplementary file 1 [file Table_1.xlsx]

## Sheet: Supplementary Table 1
Uploaded_variation	GT	tumour	SYMBOL	Gene	ClinVar	ClinVar_CLNSIG
chr3_128631409_C_T	1/1	N/A	RPN1	ENSG00000163902	453125	Likely_pathogenic
chr3_128631409_C_T	1/1	benign breast tumour	RPN1	ENSG00000163902	453125	Likely_pathogenic
chr3_128631409_C_T	0/1	ovarian cancer	RPN1	ENSG00000163902	453125	Likely_pathogenic
chr3_128631409_C_T	1/1	benign bladder tumour	RPN1	ENSG00000163902	453125	Likely_pathogenic
chr3_128631409_C_T	0/1	craniopharyngioma	RPN1	ENSG00000163902	453125	Likely_pathogenic
chr3_128631409_C_T	0/1	kidney cancer	RPN1	ENSG00000163902	453125	Likely_pathogenic
chr3_128631409_C_T	1/1	breast cancer	RPN1	ENSG00000163902	453125	Likely_pathogenic
chr3_128631409_C_T	0/1	benign ovarian tumour	RPN1	ENSG00000163902	453125	Likely_pathogenic
chr3_128631409_C_T	1/1	bowel cancer	RPN1	ENSG00000163902	453125	Likely_pathogenic
chr3_128631409_C_T	0/1	primary biliary cirrhosis	RPN1	ENSG00000163902	453125	Likely_pathogenic
chr3_128631409_C_T	1/1	epitehelioma	RPN1	ENSG00000163902	453125	Likely_pathogenic
chr3_128631409_C_T	1/1	melanoma	RPN1	ENSG00000163902	453125	Likely_pathogenic
chr9_21974860_C_G	0/1	N/A	CDKN2A	ENSG00000147889	245907	Conflicting_interpretations_of_pathogenicity
chr11_535463_G_A	0/1	N/A	HRAS	ENSG00000174775	1226590	Conflicting_interpretations_of_pathogenicity
chr11_535463_G_A	0/1	Hodgkin's lymphoma	HRAS	ENSG00000174775	1226590	Conflicting_interpretations_of_pathogenicity
chr11_535463_G_A	0/1	craniopharyngioma (benign)	HRAS	ENSG00000174775	1226590	Conflicting_interpretations_of_pathogenicity
chr11_535463_G_A	0/1	breast cancer	HRAS	ENSG00000174775	1226590	Conflicting_interpretations_of_pathogenicity
chr11_535463_G_A	0/1	benign breast tumour	HRAS	ENSG00000174775	1226590	Conflicting_interpretations_of_pathogenicity
chr11_535463_G_A	0/1	bowel cancer	HRAS	ENSG00000174775	1226590	Conflicting_interpretations_of_pathogenicity
chr11_535463_G_A	0/1	essential thrombocytosis	HRAS	ENSG00000174775	1226590	Conflicting_interpretations_of_pathogenicity
chr11_535463_G_A	0/1	cervical cancer	HRAS	ENSG00000174775	1226590	Conflicting_interpretations_of_pathogenicity
chr11_535463_G_A	0/1	bowel cancer	HRAS	ENSG00000174775	1226590	Conflicting_interpretations_of_pathogenicity
chr16_23632693_T_C	0/1	benign breast tumour	PALB2	ENSG00000083093	216750	Conflicting_interpretations_of_pathogenicity
chr16_23632693_T_C	0/1	ovarian cancer	PALB2	ENSG00000083093	216750	Conflicting_interpretations_of_pathogenicity
chr16_23632693_T_C	1/1	benign bladder tumour	PALB2	ENSG00000083093	216750	Conflicting_interpretations_of_pathogenicity
chr16_23632693_T_C	0/1	Hodgkin's lymphoma	PALB2	ENSG00000083093	216750	Conflicting_interpretations_of_pathogenicity
chr16_23632693_T_C	0/1	breast cancer	PALB2	ENSG00000083093	216750	Conflicting_interpretations_of_pathogenicity
chr16_23632693_T_C	0/1	epitehelioma	PALB2	ENSG00000083093	216750	Conflicting_interpretations_of_pathogenicity
chr16_23632693_T_C	0/1	essential thrombocytosis	PALB2	ENSG00000083093	216750	Conflicting_interpretations_of_pathogenicity
chr16_23632693_T_C	0/1	skin cancer, cervical cancer	PALB2	ENSG00000083093	216750	Conflicting_interpretations_of_pathogenicity
chr16_23632693_T_C	0/1	bowel cancer	PALB2	ENSG00000083093	216750	Conflicting_interpretations_of_pathogenicity
chr16_88898430_C_T	0/1	N/A	CBFA2T3	ENSG00000129993	1048320	Likely_pathogenic
