# Supplementary material for: The cancer-risk variant frequency among Polish population reported by the first national whole-genome sequencing study
Source: Front Oncol. 2023 Feb 10;13:1045817. doi: 10.3389/fonc.2023.1045817 (PMC9950741; doi:10.3389/fonc.2023.1045817)
Supplement: Supplementary file 2 [file Table_2.xls]

## Sheet: Tabelle1
Uploaded_variation	SYMBOL	Gene	IMPACT
chr1_2228801_A_G	SKI	ENSG00000157933	MODERATE
chr1_2228865_C_G	SKI	ENSG00000157933	LOW
chr1_2228928_GGCGGGC_G	SKI	ENSG00000157933	MODERATE
chr1_2228951_C_G	SKI	ENSG00000157933	MODERATE
chr1_2228982_C_T	SKI	ENSG00000157933	LOW
chr1_2228985_G_A	SKI	ENSG00000157933	LOW
chr1_2229078_A_T	SKI	ENSG00000157933	LOW
chr1_2229183_C_T	SKI	ENSG00000157933	LOW
chr1_2229222_C_T	SKI	ENSG00000157933	LOW
chr1_2229351_C_T	SKI	ENSG00000157933	LOW
chr1_2229641_C_T	SKI	ENSG00000157933	MODERATE
chr1_2229690_G_A	SKI	ENSG00000157933	LOW
chr1_2302974_G_A	SKI	ENSG00000157933	LOW
chr1_2302983_C_T	SKI	ENSG00000157933	LOW
chr1_2303277_C_G	SKI	ENSG00000157933	LOW
chr1_2303338_C_G	SKI	ENSG00000157933	LOW
chr1_2303351_G_A	SKI	ENSG00000157933	MODERATE
chr1_2303352_C_T	SKI	ENSG00000157933	MODERATE
chr1_2303900_G_A	SKI	ENSG00000157933	LOW
chr1_2303936_C_T	SKI	ENSG00000157933	LOW
chr1_2303939_C_T	SKI	ENSG00000157933	LOW
chr1_2304012_C_G	SKI	ENSG00000157933	MODERATE
chr1_2304066_T_C	SKI	ENSG00000157933	MODERATE
chr1_2304074_G_A	SKI	ENSG00000157933	LOW
chr1_2304332_C_T	SKI	ENSG00000157933	MODERATE
chr1_2304386_C_T	SKI	ENSG00000157933	MODERATE
chr1_2306086_C_T	SKI	ENSG00000157933	LOW
chr1_2306129_A_T	SKI	ENSG00000157933	MODERATE
chr1_2306142_C_T	SKI	ENSG00000157933	LOW
chr1_2306226_C_T	SKI	ENSG00000157933	LOW
chr1_2306230_C_T	SKI	ENSG00000157933	MODERATE
chr1_2306654_C_T	SKI	ENSG00000157933	LOW
chr1_2556673_T_C	TNFRSF14	ENSG00000157873	LOW
chr1_2556682_C_T	TNFRSF14	ENSG00000157873	LOW
chr1_2556714_A_G	TNFRSF14	ENSG00000157873	MODERATE
chr1_2556722_G_A	TNFRSF14	ENSG00000157873	MODERATE
chr1_2557743_C_T	TNFRSF14	ENSG00000157873	LOW
chr1_2557761_C_T	TNFRSF14	ENSG00000157873	LOW
chr1_2558407_C_T	TNFRSF14	ENSG00000157873	LOW
chr1_2559837_G_A	TNFRSF14	ENSG00000157873	MODERATE
chr1_2559866_C_T	TNFRSF14	ENSG00000157873	LOW
chr1_2559867_G_A	TNFRSF14	ENSG00000157873	MODERATE
chr1_2559933_C_T	TNFRSF14	ENSG00000157873	MODERATE
chr1_2562891_G_A	TNFRSF14	ENSG00000157873	MODERATE
chr1_3186158_C_A	PRDM16	ENSG00000142611	MODERATE
chr1_3186187_G_A	PRDM16	ENSG00000142611	MODERATE
chr1_3186189_G_A	PRDM16	ENSG00000142611	LOW
chr1_3186202_G_A	PRDM16	ENSG00000142611	MODERATE
chr1_3186258_C_T	PRDM16	ENSG00000142611	LOW
chr1_3186288_G_A	PRDM16	ENSG00000142611	LOW
chr1_3385157_C_T	PRDM16	ENSG00000142611	LOW
chr1_3385158_G_A	PRDM16	ENSG00000142611	MODERATE
chr1_3396544_C_T	PRDM16	ENSG00000142611	LOW
chr1_3402897_C_T	PRDM16	ENSG00000142611	LOW
chr1_3405575_C_T	PRDM16	ENSG00000142611	LOW
chr1_3405596_C_G	PRDM16	ENSG00000142611	LOW
chr1_3411409_G_A	PRDM16	ENSG00000142611	LOW
chr1_3411488_A_G	PRDM16	ENSG00000142611	MODERATE
chr1_3411771_G_A	PRDM16	ENSG00000142611	MODERATE
chr1_3411775_G_A	PRDM16	ENSG00000142611	LOW
chr1_3411794_T_C	PRDM16	ENSG00000142611	MODERATE
chr1_3411868_C_G	PRDM16	ENSG00000142611	LOW
chr1_3411916_G_A	PRDM16	ENSG00000142611	LOW
chr1_3412036_C_T	PRDM16	ENSG00000142611	LOW
chr1_3412095_C_T	PRDM16	ENSG00000142611	MODERATE
chr1_3412384_C_G	PRDM16	ENSG00000142611	MODERATE
chr1_3412420_G_A	PRDM16	ENSG00000142611	LOW
chr1_3412425_G_A	PRDM16	ENSG00000142611	MODERATE
chr1_3412472_C_T	PRDM16	ENSG00000142611	MODERATE
chr1_3412487_G_A	PRDM16	ENSG00000142611	MODERATE
chr1_3412623_G_C	PRDM16	ENSG00000142611	MODERATE
chr1_3412645_C_T	PRDM16	ENSG00000142611	LOW
chr1_3412649_G_A	PRDM16	ENSG00000142611	MODERATE
chr1_3412651_C_T	PRDM16	ENSG00000142611	LOW
chr1_3412665_G_C	PRDM16	ENSG00000142611	MODERATE
chr1_3412678_C_A	PRDM16	ENSG00000142611	LOW
chr1_3412699_C_T	PRDM16	ENSG00000142611	LOW
chr1_3412705_C_T	PRDM16	ENSG00000142611	LOW
chr1_3412763_G_A	PRDM16	ENSG00000142611	MODERATE
chr1_3412806_C_T	PRDM16	ENSG00000142611	LOW
chr1_3414590_C_T	PRDM16	ENSG00000142611	LOW
chr1_3414629_G_A	PRDM16	ENSG00000142611	LOW
chr1_3414652_G_A	PRDM16	ENSG00000142611	LOW
chr1_3425685_G_A	PRDM16	ENSG00000142611	MODERATE
chr1_3425736_A_C	PRDM16	ENSG00000142611	MODERATE
chr1_3425743_C_T	PRDM16	ENSG00000142611	LOW
chr1_3426169_C_A	PRDM16	ENSG00000142611	LOW
chr1_3430950_G_GGAC	PRDM16	ENSG00000142611	MODERATE
chr1_3430981_G_A	PRDM16	ENSG00000142611	MODERATE
chr1_3432014_G_A	PRDM16	ENSG00000142611	LOW
chr1_3432065_A_T	PRDM16	ENSG00000142611	MODERATE
chr1_6193022_G_A	RPL22	ENSG00000116251	LOW
chr1_6199566_G_A	RPL22	ENSG00000116251	MODERATE
chr1_6785583_C_T	CAMTA1	ENSG00000171735	LOW
chr1_7091339_C_T	CAMTA1	ENSG00000171735	LOW
chr1_7661856_C_T	CAMTA1	ENSG00000171735	LOW
chr1_7663346_TC_T	CAMTA1	ENSG00000171735	LOW
chr1_7663474_G_A	CAMTA1	ENSG00000171735	LOW
chr1_7663486_C_T	CAMTA1	ENSG00000171735	LOW
chr1_7663516_T_C	CAMTA1	ENSG00000171735	LOW
chr1_7663528_C_T	CAMTA1	ENSG00000171735	LOW
chr1_7663529_G_A	CAMTA1	ENSG00000171735	MODERATE
chr1_7663533_A_G	CAMTA1	ENSG00000171735	MODERATE
chr1_7663547_G_A	CAMTA1	ENSG00000171735	MODERATE
chr1_7663866_A_C	CAMTA1	ENSG00000171735	MODERATE
chr1_7663897_G_A	CAMTA1	ENSG00000171735	LOW
chr1_7663924_C_T	CAMTA1	ENSG00000171735	LOW
chr1_7664069_G_C	CAMTA1	ENSG00000171735	MODERATE
chr1_7664267_G_A	CAMTA1	ENSG00000171735	MODERATE
chr1_7664389_G_A	CAMTA1	ENSG00000171735	LOW
chr1_7664445_G_A	CAMTA1	ENSG00000171735	MODERATE
chr1_7664502_C_T	CAMTA1	ENSG00000171735	MODERATE
chr1_7664545_C_G	CAMTA1	ENSG00000171735	MODERATE
chr1_7664804_G_A	CAMTA1	ENSG00000171735	MODERATE
chr1_7664893_C_T	CAMTA1	ENSG00000171735	LOW
chr1_7664894_G_A	CAMTA1	ENSG00000171735	MODERATE
chr1_7664992_C_T	CAMTA1	ENSG00000171735	LOW
chr1_7665110_G_A	CAMTA1	ENSG00000171735	MODERATE
chr1_7665115_G_A	CAMTA1	ENSG00000171735	LOW
chr1_7665169_C_T	CAMTA1	ENSG00000171735	LOW
chr1_7670939_C_A	CAMTA1	ENSG00000171735	MODERATE
chr1_7670940_G_A	CAMTA1	ENSG00000171735	LOW
chr1_7677591_G_A	CAMTA1	ENSG00000171735	LOW
chr1_7677739_A_G	CAMTA1	ENSG00000171735	LOW
chr1_7732538_C_T	CAMTA1	ENSG00000171735	MODERATE
chr1_7732569_C_T	CAMTA1	ENSG00000171735	LOW
chr1_7736467_C_T	CAMTA1	ENSG00000171735	MODERATE
chr1_7737290_C_T	CAMTA1	ENSG00000171735	LOW
chr1_7737295_T_C	CAMTA1	ENSG00000171735	MODERATE
chr1_7737297_C_T	CAMTA1	ENSG00000171735	LOW
chr1_7737383_G_A	CAMTA1	ENSG00000171735	LOW
chr1_7737443_C_G	CAMTA1	ENSG00000171735	MODERATE
chr1_7737474_C_T	CAMTA1	ENSG00000171735	MODERATE
chr1_7737510_G_A	CAMTA1	ENSG00000171735	MODERATE
chr1_7737565_A_C	CAMTA1	ENSG00000171735	MODERATE
chr1_7738307_C_T	CAMTA1	ENSG00000171735	MODERATE
chr1_7738334_G_C	CAMTA1	ENSG00000171735	MODERATE
chr1_7738425_G_A	CAMTA1	ENSG00000171735	LOW
chr1_7744956_G_C	CAMTA1	ENSG00000171735	MODERATE
chr1_7745022_G_A	CAMTA1	ENSG00000171735	MODERATE
chr1_7745857_C_T	CAMTA1	ENSG00000171735	LOW
chr1_7745908_C_T	CAMTA1	ENSG00000171735	LOW
chr1_7745926_C_T	CAMTA1	ENSG00000171735	LOW
chr1_7751240_C_T	CAMTA1	ENSG00000171735	LOW
chr1_7751359_G_A	CAMTA1	ENSG00000171735	MODERATE
chr1_8013248_C_T	ERRFI1	ENSG00000116285	MODERATE
chr1_8013249_G_A	ERRFI1	ENSG00000116285	LOW
chr1_8013321_T_C	ERRFI1	ENSG00000116285	LOW
chr1_8013378_A_G	ERRFI1	ENSG00000116285	LOW
chr1_8013576_G_A	ERRFI1	ENSG00000116285	LOW
chr1_8013640_G_A	ERRFI1	ENSG00000116285	MODERATE
chr1_8013660_T_G	ERRFI1	ENSG00000116285	MODERATE
chr1_8013850_T_A	ERRFI1	ENSG00000116285	MODERATE
chr1_8013865_C_T	ERRFI1	ENSG00000116285	MODERATE
chr1_8013869_G_T	ERRFI1	ENSG00000116285	LOW
chr1_8013920_C_G	ERRFI1	ENSG00000116285	MODERATE
chr1_8013922_G_C	ERRFI1	ENSG00000116285	MODERATE
chr1_8014040_T_C	ERRFI1	ENSG00000116285	MODERATE
chr1_8014063_G_C	ERRFI1	ENSG00000116285	MODERATE
chr1_8014274_C_T	ERRFI1	ENSG00000116285	MODERATE
chr1_8014351_TC_T	ERRFI1	ENSG00000116285	HIGH
chr1_8015558_T_C	ERRFI1	ENSG00000116285	MODERATE
chr1_8015560_T_C	ERRFI1	ENSG00000116285	LOW
chr1_8015607_C_T	ERRFI1	ENSG00000116285	MODERATE
chr1_11109363_G_A	MTOR	ENSG00000198793	LOW
chr1_11109695_G_C	MTOR	ENSG00000198793	LOW
chr1_11112856_T_G	MTOR	ENSG00000198793	LOW
chr1_11121270_C_T	MTOR	ENSG00000198793	LOW
chr1_11122114_G_A	MTOR	ENSG00000198793	LOW
chr1_11124510_C_T	MTOR	ENSG00000198793	MODERATE
chr1_11124536_A_G	MTOR	ENSG00000198793	LOW
chr1_11126693_C_A	MTOR	ENSG00000198793	MODERATE
chr1_11127082_A_G	MTOR	ENSG00000198793	LOW
chr1_11128085_C_T	MTOR	ENSG00000198793	LOW
chr1_11128490_G_A	MTOR	ENSG00000198793	LOW
chr1_11130589_G_A	MTOR	ENSG00000198793	LOW
chr1_11130641_G_A	MTOR	ENSG00000198793	MODERATE
chr1_11130673_G_A	MTOR	ENSG00000198793	LOW
chr1_11133112_C_T	MTOR	ENSG00000198793	MODERATE
chr1_11134343_G_C	MTOR	ENSG00000198793	LOW
chr1_11139590_A_C	MTOR	ENSG00000198793	MODERATE
chr1_11139647_A_C	MTOR	ENSG00000198793	LOW
chr1_11144679_A_G	MTOR	ENSG00000198793	MODERATE
chr1_11145001_C_T	MTOR	ENSG00000198793	LOW
chr1_11150221_T_C	MTOR	ENSG00000198793	MODERATE
chr1_11167456_G_A	MTOR	ENSG00000198793	MODERATE
chr1_11199347_G_A	MTOR	ENSG00000198793	LOW
chr1_11204566_C_T	MTOR	ENSG00000198793	MODERATE
chr1_11212411_C_G	MTOR	ENSG00000198793	LOW
chr1_11212421_T_C	MTOR	ENSG00000198793	MODERATE
chr1_11213437_T_C	MTOR	ENSG00000198793	MODERATE
chr1_11228701_G_A	MTOR	ENSG00000198793	LOW
chr1_11228893_C_T	MTOR	ENSG00000198793	LOW
chr1_11237981_C_T	MTOR	ENSG00000198793	LOW
chr1_11238463_G_A	MTOR	ENSG00000198793	LOW
chr1_11238574_G_A	MTOR	ENSG00000198793	LOW
chr1_11240408_G_A	MTOR	ENSG00000198793	LOW
chr1_11240436_G_C	MTOR	ENSG00000198793	LOW
chr1_11240438_G_A	MTOR	ENSG00000198793	MODERATE
chr1_11240543_C_G	MTOR	ENSG00000198793	MODERATE
chr1_11241657_A_G	MTOR	ENSG00000198793	LOW
chr1_11243269_A_C	MTOR	ENSG00000198793	MODERATE
chr1_11247701_G_A	MTOR	ENSG00000198793	LOW
chr1_11247950_C_T	MTOR	ENSG00000198793	MODERATE
chr1_11248067_T_A	MTOR	ENSG00000198793	MODERATE
chr1_11256034_G_C	MTOR	ENSG00000198793	LOW
chr1_11256187_C_G	MTOR	ENSG00000198793	LOW
chr1_11259361_T_C	MTOR	ENSG00000198793	MODERATE
chr1_13731024_A_G	PRDM2	ENSG00000116731	MODERATE
chr1_13732856_G_A	PRDM2	ENSG00000116731	MODERATE
chr1_13742119_C_T	PRDM2	ENSG00000116731	LOW
chr1_13749385_C_T	PRDM2	ENSG00000116731	LOW
chr1_13749452_C_T	PRDM2	ENSG00000116731	MODERATE
chr1_13773079_G_A	PRDM2	ENSG00000116731	LOW
chr1_13773089_T_C	PRDM2	ENSG00000116731	MODERATE
chr1_13778554_C_A	PRDM2	ENSG00000116731	MODERATE
chr1_13778554_C_T	PRDM2	ENSG00000116731	LOW
chr1_13778595_GGGAAGAGGAGGAGGA_G	PRDM2	ENSG00000116731	MODERATE
chr1_13778626_T_TGAA	PRDM2	ENSG00000116731	MODERATE
chr1_13778626_TGAA_T	PRDM2	ENSG00000116731	MODERATE
chr1_13778643_ATG_A	PRDM2	ENSG00000116731	HIGH
chr1_13778644_T_A	PRDM2	ENSG00000116731	MODERATE
chr1_13778646_AT_A	PRDM2	ENSG00000116731	HIGH
chr1_13778726_C_T	PRDM2	ENSG00000116731	MODERATE
chr1_13778796_G_A	PRDM2	ENSG00000116731	MODERATE
chr1_13778803_G_A	PRDM2	ENSG00000116731	LOW
chr1_13778887_T_C	PRDM2	ENSG00000116731	LOW
chr1_13778933_C_T	PRDM2	ENSG00000116731	MODERATE
chr1_13779043_A_G	PRDM2	ENSG00000116731	LOW
chr1_13779073_G_A	PRDM2	ENSG00000116731	LOW
chr1_13779121_A_C	PRDM2	ENSG00000116731	LOW
chr1_13779144_G_A	PRDM2	ENSG00000116731	MODERATE
chr1_13779304_T_G	PRDM2	ENSG00000116731	LOW
chr1_13779361_A_G	PRDM2	ENSG00000116731	LOW
chr1_13779427_G_A	PRDM2	ENSG00000116731	LOW
chr1_13779451_T_C	PRDM2	ENSG00000116731	LOW
chr1_13779835_C_T	PRDM2	ENSG00000116731	LOW
chr1_13779899_A_ACTC	PRDM2	ENSG00000116731	MODERATE
chr1_13780096_G_A	PRDM2	ENSG00000116731	LOW
chr1_13780113_C_A	PRDM2	ENSG00000116731	MODERATE
chr1_13780133_G_A	PRDM2	ENSG00000116731	MODERATE
chr1_13780640_C_G	PRDM2	ENSG00000116731	MODERATE
chr1_13780669_C_T	PRDM2	ENSG00000116731	LOW
chr1_13780693_C_G	PRDM2	ENSG00000116731	MODERATE
chr1_13780700_G_T	PRDM2	ENSG00000116731	MODERATE
chr1_13780748_C_T	PRDM2	ENSG00000116731	MODERATE
chr1_13780838_A_G	PRDM2	ENSG00000116731	MODERATE
chr1_13780865_T_A	PRDM2	ENSG00000116731	MODERATE
chr1_13781073_C_T	PRDM2	ENSG00000116731	MODERATE
chr1_13781163_A_T	PRDM2	ENSG00000116731	MODERATE
chr1_13781258_A_G	PRDM2	ENSG00000116731	MODERATE
chr1_13781437_C_T	PRDM2	ENSG00000116731	LOW
chr1_13781564_AAAG_A	PRDM2	ENSG00000116731	MODERATE
chr1_13782112_T_C	PRDM2	ENSG00000116731	LOW
chr1_13782493_A_G	PRDM2	ENSG00000116731	LOW
chr1_13782528_C_T	PRDM2	ENSG00000116731	MODERATE
chr1_13782589_T_G	PRDM2	ENSG00000116731	MODERATE
chr1_13782619_A_G	PRDM2	ENSG00000116731	LOW
chr1_13782626_C_G	PRDM2	ENSG00000116731	MODERATE
chr1_13782632_G_A	PRDM2	ENSG00000116731	MODERATE
chr1_13782731_G_C	PRDM2	ENSG00000116731	MODERATE
chr1_13816472_G_A	PRDM2	ENSG00000116731	LOW
chr1_13816508_A_G	PRDM2	ENSG00000116731	LOW
chr1_15493898_C_G	CASP9	ENSG00000132906	LOW
chr1_15493946_G_C	CASP9	ENSG00000132906	MODERATE
chr1_15495299_A_G	CASP9	ENSG00000132906	MODERATE
chr1_15495309_G_C	CASP9	ENSG00000132906	MODERATE
chr1_15495396_C_CA	CASP9	ENSG00000132906	HIGH
chr1_15505999_G_A	CASP9	ENSG00000132906	LOW
chr1_15506000_T_G	CASP9	ENSG00000132906	MODERATE
chr1_15506005_G_C	CASP9	ENSG00000132906	LOW
chr1_15506048_T_C	CASP9	ENSG00000132906	MODERATE
chr1_15506978_T_C	CASP9	ENSG00000132906	MODERATE
chr1_15507011_C_T	CASP9	ENSG00000132906	MODERATE
chr1_15507060_T_C	CASP9	ENSG00000132906	MODERATE
chr1_15507865_A_G	CASP9	ENSG00000132906	LOW
chr1_15507898_TC_T	CASP9	ENSG00000132906	HIGH
chr1_15518120_A_G	CASP9	ENSG00000132906	LOW
chr1_15518223_G_A	CASP9	ENSG00000132906	MODERATE
chr1_15524108_G_A	CASP9	ENSG00000132906	LOW
chr1_15524118_G_A	CASP9	ENSG00000132906	MODERATE
chr1_15848137_G_A	SPEN	ENSG00000065526	MODERATE
chr1_15872825_C_T	SPEN	ENSG00000065526	LOW
chr1_15876345_A_G	SPEN	ENSG00000065526	MODERATE
chr1_15876348_A_G	SPEN	ENSG00000065526	MODERATE
chr1_15876350_G_A	SPEN	ENSG00000065526	MODERATE
chr1_15909347_A_G	SPEN	ENSG00000065526	MODERATE
chr1_15916125_C_A	SPEN	ENSG00000065526	LOW
chr1_15919460_G_A	SPEN	ENSG00000065526	LOW
chr1_15919484_A_T	SPEN	ENSG00000065526	LOW
chr1_15919487_A_C	SPEN	ENSG00000065526	LOW
chr1_15919502_T_C	SPEN	ENSG00000065526	LOW
chr1_15919523_C_T	SPEN	ENSG00000065526	LOW
chr1_15928255_G_A	SPEN	ENSG00000065526	MODERATE
chr1_15928357_G_A	SPEN	ENSG00000065526	MODERATE
chr1_15928437_C_T	SPEN	ENSG00000065526	MODERATE
chr1_15928457_G_A	SPEN	ENSG00000065526	LOW
chr1_15928669_G_A	SPEN	ENSG00000065526	MODERATE
chr1_15928754_G_A	SPEN	ENSG00000065526	LOW
chr1_15928843_C_T	SPEN	ENSG00000065526	MODERATE
chr1_15929149_C_T	SPEN	ENSG00000065526	MODERATE
chr1_15929152_A_G	SPEN	ENSG00000065526	MODERATE
chr1_15929304_G_A	SPEN	ENSG00000065526	MODERATE
chr1_15929512_T_C	SPEN	ENSG00000065526	MODERATE
chr1_15929667_C_T	SPEN	ENSG00000065526	MODERATE
chr1_15929720_C_T	SPEN	ENSG00000065526	LOW
chr1_15930066_A_G	SPEN	ENSG00000065526	MODERATE
chr1_15930329_T_G	SPEN	ENSG00000065526	MODERATE
chr1_15930339_A_G	SPEN	ENSG00000065526	MODERATE
chr1_15930486_C_T	SPEN	ENSG00000065526	MODERATE
chr1_15930790_A_T	SPEN	ENSG00000065526	MODERATE
chr1_15931234_C_T	SPEN	ENSG00000065526	MODERATE
chr1_15931348_C_T	SPEN	ENSG00000065526	MODERATE
chr1_15931430_T_C	SPEN	ENSG00000065526	LOW
chr1_15931708_G_A	SPEN	ENSG00000065526	MODERATE
chr1_15931800_C_T	SPEN	ENSG00000065526	MODERATE
chr1_15931807_A_G	SPEN	ENSG00000065526	MODERATE
chr1_15931920_T_G	SPEN	ENSG00000065526	MODERATE
chr1_15932138_C_T	SPEN	ENSG00000065526	LOW
chr1_15932189_G_A	SPEN	ENSG00000065526	LOW
chr1_15932252_G_A	SPEN	ENSG00000065526	LOW
chr1_15932261_T_A	SPEN	ENSG00000065526	MODERATE
chr1_15932304_G_A	SPEN	ENSG00000065526	MODERATE
chr1_15932307_G_A	SPEN	ENSG00000065526	MODERATE
chr1_15932366_A_G	SPEN	ENSG00000065526	LOW
chr1_15932398_A_C	SPEN	ENSG00000065526	MODERATE
chr1_15932432_G_T	SPEN	ENSG00000065526	MODERATE
chr1_15932648_G_A	SPEN	ENSG00000065526	LOW
chr1_15932713_C_T	SPEN	ENSG00000065526	MODERATE
chr1_15932882_G_A	SPEN	ENSG00000065526	LOW
chr1_15932939_C_T	SPEN	ENSG00000065526	LOW
chr1_15933276_A_G	SPEN	ENSG00000065526	MODERATE
chr1_15933318_A_G	SPEN	ENSG00000065526	MODERATE
chr1_15933485_C_G	SPEN	ENSG00000065526	MODERATE
chr1_15933538_C_T	SPEN	ENSG00000065526	MODERATE
chr1_15933645_A_G	SPEN	ENSG00000065526	MODERATE
chr1_15933746_C_G	SPEN	ENSG00000065526	MODERATE
chr1_15933769_C_T	SPEN	ENSG00000065526	MODERATE
chr1_15934382_G_A	SPEN	ENSG00000065526	LOW
chr1_15934421_C_T	SPEN	ENSG00000065526	LOW
chr1_15934436_G_A	SPEN	ENSG00000065526	LOW
chr1_15934501_C_T	SPEN	ENSG00000065526	MODERATE
chr1_15934599_C_G	SPEN	ENSG00000065526	MODERATE
chr1_15934706_G_A	SPEN	ENSG00000065526	LOW
chr1_15934877_C_T	SPEN	ENSG00000065526	LOW
chr1_15935051_C_T	SPEN	ENSG00000065526	LOW
chr1_15935109_A_G	SPEN	ENSG00000065526	MODERATE
chr1_15935319_C_A	SPEN	ENSG00000065526	LOW
chr1_15935337_C_T	SPEN	ENSG00000065526	MODERATE
chr1_15935387_G_A	SPEN	ENSG00000065526	LOW
chr1_15935447_C_T	SPEN	ENSG00000065526	LOW
chr1_15935738_C_T	SPEN	ENSG00000065526	LOW
chr1_15935909_C_T	SPEN	ENSG00000065526	LOW
chr1_15936014_CCCTGCT_C	SPEN	ENSG00000065526	MODERATE
chr1_15936137_C_T	SPEN	ENSG00000065526	LOW
chr1_15936143_G_A	SPEN	ENSG00000065526	LOW
chr1_15936260_T_A	SPEN	ENSG00000065526	LOW
chr1_15937390_G_A	SPEN	ENSG00000065526	LOW
chr1_15937527_G_C	SPEN	ENSG00000065526	MODERATE
chr1_15937639_T_C	SPEN	ENSG00000065526	LOW
chr1_15937835_C_T	SPEN	ENSG00000065526	LOW
chr1_15937940_A_T	SPEN	ENSG00000065526	LOW
chr1_15939304_C_T	SPEN	ENSG00000065526	LOW
chr1_15939409_T_A	SPEN	ENSG00000065526	LOW
chr1_17027802_A_G	SDHB	ENSG00000117118	MODERATE
chr1_17028706_T_C	SDHB	ENSG00000117118	MODERATE
chr1_17028716_T_C	SDHB	ENSG00000117118	MODERATE
chr1_17028723_A_G	SDHB	ENSG00000117118	LOW
chr1_17033121_A_G	SDHB	ENSG00000117118	LOW
chr1_17053996_G_A	SDHB	ENSG00000117118	LOW
chr1_17053999_G_A	SDHB	ENSG00000117118	LOW
chr1_17054002_G_T	SDHB	ENSG00000117118	LOW
chr1_17580613_T_G	ARHGEF10L	ENSG00000074964	LOW
chr1_17587509_C_T	ARHGEF10L	ENSG00000074964	LOW
chr1_17587562_G_A	ARHGEF10L	ENSG00000074964	MODERATE
chr1_17587627_G_A	ARHGEF10L	ENSG00000074964	MODERATE
chr1_17587636_C_A	ARHGEF10L	ENSG00000074964	MODERATE
chr1_17587651_A_T	ARHGEF10L	ENSG00000074964	LOW
chr1_17602177_G_C	ARHGEF10L	ENSG00000074964	MODERATE
chr1_17607824_C_T	ARHGEF10L	ENSG00000074964	LOW
chr1_17607852_C_A	ARHGEF10L	ENSG00000074964	LOW
chr1_17607887_G_A	ARHGEF10L	ENSG00000074964	LOW
chr1_17607897_T_C	ARHGEF10L	ENSG00000074964	MODERATE
chr1_17613089_G_T	ARHGEF10L	ENSG00000074964	MODERATE
chr1_17613094_G_A	ARHGEF10L	ENSG00000074964	MODERATE
chr1_17623042_C_T	ARHGEF10L	ENSG00000074964	MODERATE
chr1_17623067_C_T	ARHGEF10L	ENSG00000074964	LOW
chr1_17627422_C_T	ARHGEF10L	ENSG00000074964	LOW
chr1_17627506_G_C	ARHGEF10L	ENSG00000074964	LOW
chr1_17632368_G_A	ARHGEF10L	ENSG00000074964	LOW
chr1_17634558_C_A	ARHGEF10L	ENSG00000074964	MODERATE
chr1_17634566_C_T	ARHGEF10L	ENSG00000074964	LOW
chr1_17634850_C_T	ARHGEF10L	ENSG00000074964	LOW
chr1_17634897_C_T	ARHGEF10L	ENSG00000074964	MODERATE
chr1_17638617_G_A	ARHGEF10L	ENSG00000074964	MODERATE
chr1_17638619_G_A	ARHGEF10L	ENSG00000074964	MODERATE
chr1_17638685_G_A	ARHGEF10L	ENSG00000074964	MODERATE
chr1_17648621_C_T	ARHGEF10L	ENSG00000074964	LOW
chr1_17654689_A_C	ARHGEF10L	ENSG00000074964	LOW
chr1_17655899_C_T	ARHGEF10L	ENSG00000074964	LOW
chr1_17655950_C_T	ARHGEF10L	ENSG00000074964	LOW
chr1_17655951_G_A	ARHGEF10L	ENSG00000074964	MODERATE
chr1_17656064_G_A	ARHGEF10L	ENSG00000074964	LOW
chr1_17656663_G_A	ARHGEF10L	ENSG00000074964	MODERATE
chr1_17656692_T_C	ARHGEF10L	ENSG00000074964	LOW
chr1_17687587_G_A	ARHGEF10L	ENSG00000074964	LOW
chr1_17687659_C_T	ARHGEF10L	ENSG00000074964	LOW
chr1_17696870_C_T	ARHGEF10L	ENSG00000074964	LOW
chr1_17696989_GGCAGGCACACGA_G	ARHGEF10L	ENSG00000074964	MODERATE
chr1_17697014_T_C	ARHGEF10L	ENSG00000074964	LOW
chr1_17697072_C_T	ARHGEF10L	ENSG00000074964	MODERATE
chr1_17697080_C_T	ARHGEF10L	ENSG00000074964	LOW
chr1_17697082_C_A	ARHGEF10L	ENSG00000074964	MODERATE
chr1_17697162_G_A	ARHGEF10L	ENSG00000074964	MODERATE
chr1_17697188_C_T	ARHGEF10L	ENSG00000074964	LOW
chr1_17697195_A_G	ARHGEF10L	ENSG00000074964	MODERATE
chr1_17697218_C_T	ARHGEF10L	ENSG00000074964	LOW
chr1_17697225_G_A	ARHGEF10L	ENSG00000074964	MODERATE
chr1_18635114_G_A	PAX7	ENSG00000009709	MODERATE
chr1_18635124_C_T	PAX7	ENSG00000009709	MODERATE
chr1_18635213_C_T	PAX7	ENSG00000009709	MODERATE
chr1_18636364_C_A	PAX7	ENSG00000009709	LOW
chr1_18691755_G_A	PAX7	ENSG00000009709	LOW
chr1_18691811_G_A	PAX7	ENSG00000009709	MODERATE
chr1_18691911_G_A	PAX7	ENSG00000009709	LOW
chr1_18691938_A_C	PAX7	ENSG00000009709	LOW
chr1_18700673_C_T	PAX7	ENSG00000009709	LOW
chr1_18700711_C_T	PAX7	ENSG00000009709	MODERATE
chr1_18700735_G_A	PAX7	ENSG00000009709	MODERATE
chr1_18700745_A_G	PAX7	ENSG00000009709	LOW
chr1_18700817_A_G	PAX7	ENSG00000009709	LOW
chr1_18703152_C_T	PAX7	ENSG00000009709	LOW
chr1_18735758_G_A	PAX7	ENSG00000009709	MODERATE
chr1_18736027_A_G	PAX7	ENSG00000009709	LOW
chr1_18744878_G_A	PAX7	ENSG00000009709	LOW
chr1_23559002_C_T	ID3	ENSG00000117318	LOW
chr1_23559007_T_C	ID3	ENSG00000117318	MODERATE
chr1_23559025_T_G	ID3	ENSG00000117318	LOW
chr1_23559250_C_T	ID3	ENSG00000117318	LOW
chr1_23559357_T_C	ID3	ENSG00000117318	MODERATE
chr1_23559361_C_G	ID3	ENSG00000117318	LOW
chr1_23559362_A_G	ID3	ENSG00000117318	MODERATE
chr1_23559421_C_T	ID3	ENSG00000117318	LOW
chr1_23581686_G_T	MDS2	ENSG00000197880	LOW
chr1_23592480_A_G	MDS2	ENSG00000197880	HIGH
chr1_26696721_C_T	ARID1A	ENSG00000117713	LOW
chr1_26696808_T_G	ARID1A	ENSG00000117713	LOW
chr1_26696865_C_T	ARID1A	ENSG00000117713	LOW
chr1_26696904_C_T	ARID1A	ENSG00000117713	LOW
chr1_26696911_C_T	ARID1A	ENSG00000117713	MODERATE
chr1_26697042_C_G	ARID1A	ENSG00000117713	MODERATE
chr1_26697070_C_T	ARID1A	ENSG00000117713	MODERATE
chr1_26697218_G_C	ARID1A	ENSG00000117713	MODERATE
chr1_26697318_C_T	ARID1A	ENSG00000117713	LOW
chr1_26697319_C_T	ARID1A	ENSG00000117713	MODERATE
chr1_26697417_GGCTGCGGCGGCGGCA_G	ARID1A	ENSG00000117713	MODERATE
chr1_26697453_G_C	ARID1A	ENSG00000117713	LOW
chr1_26729701_C_T	ARID1A	ENSG00000117713	LOW
chr1_26729737_G_A	ARID1A	ENSG00000117713	LOW
chr1_26729779_C_T	ARID1A	ENSG00000117713	LOW
chr1_26731553_TCAG_T	ARID1A	ENSG00000117713	MODERATE
chr1_26732712_T_G	ARID1A	ENSG00000117713	MODERATE
chr1_26762267_G_A	ARID1A	ENSG00000117713	LOW
chr1_26763268_C_T	ARID1A	ENSG00000117713	LOW
chr1_26763271_C_G	ARID1A	ENSG00000117713	MODERATE
chr1_26766302_T_C	ARID1A	ENSG00000117713	LOW
chr1_26767848_G_T	ARID1A	ENSG00000117713	MODERATE
chr1_26771214_G_A	ARID1A	ENSG00000117713	LOW
chr1_26772501_G_A	ARID1A	ENSG00000117713	LOW
chr1_26773338_A_G	ARID1A	ENSG00000117713	LOW
chr1_26773339_C_T	ARID1A	ENSG00000117713	LOW
chr1_26773340_G_A	ARID1A	ENSG00000117713	LOW
chr1_26773690_C_CGCA	ARID1A	ENSG00000117713	MODERATE
chr1_26773691_G_A	ARID1A	ENSG00000117713	LOW
chr1_26773850_C_T	ARID1A	ENSG00000117713	LOW
chr1_26775000_G_T	ARID1A	ENSG00000117713	LOW
chr1_26775006_G_T	ARID1A	ENSG00000117713	LOW
chr1_26775121_C_T	ARID1A	ENSG00000117713	MODERATE
chr1_26775584_G_A	ARID1A	ENSG00000117713	LOW
chr1_26779234_A_G	ARID1A	ENSG00000117713	MODERATE
chr1_26779298_T_C	ARID1A	ENSG00000117713	LOW
chr1_26779302_G_A	ARID1A	ENSG00000117713	MODERATE
chr1_26779347_G_A	ARID1A	ENSG00000117713	MODERATE
chr1_26779615_G_A	ARID1A	ENSG00000117713	MODERATE
chr1_26780381_G_A	ARID1A	ENSG00000117713	LOW
chr1_26780425_A_G	ARID1A	ENSG00000117713	MODERATE
chr1_26780484_C_T	ARID1A	ENSG00000117713	LOW
chr1_26780557_A_G	ARID1A	ENSG00000117713	MODERATE
chr1_32276033_G_A	LCK	ENSG00000182866	MODERATE
chr1_32279871_C_T	LCK	ENSG00000182866	MODERATE
chr1_32280196_G_T	LCK	ENSG00000182866	MODERATE
chr1_32285510_G_A	LCK	ENSG00000182866	LOW
chr1_32285530_G_A	LCK	ENSG00000182866	LOW
chr1_35184486_G_A	SFPQ	ENSG00000116560	LOW
chr1_35189218_T_C	SFPQ	ENSG00000116560	MODERATE
chr1_35190780_T_C	SFPQ	ENSG00000116560	LOW
chr1_35191440_A_T	SFPQ	ENSG00000116560	LOW
chr1_35192228_G_C	SFPQ	ENSG00000116560	MODERATE
chr1_35192246_G_C	SFPQ	ENSG00000116560	MODERATE
chr1_35192262_C_A	SFPQ	ENSG00000116560	MODERATE
chr1_35192273_G_C	SFPQ	ENSG00000116560	LOW
chr1_35192311_G_A	SFPQ	ENSG00000116560	MODERATE
chr1_35192359_G_T	SFPQ	ENSG00000116560	MODERATE
chr1_35192458_G_A	SFPQ	ENSG00000116560	MODERATE
chr1_35192492_AGGC_A	SFPQ	ENSG00000116560	MODERATE
chr1_35192614_C_G	SFPQ	ENSG00000116560	MODERATE
chr1_35192775_T_C	SFPQ	ENSG00000116560	MODERATE
chr1_35192778_GGATGCGGCGGCGGCT_G	SFPQ	ENSG00000116560	MODERATE
chr1_35192783_C_T	SFPQ	ENSG00000116560	LOW
chr1_35192804_C_T	SFPQ	ENSG00000116560	LOW
chr1_36259384_G_C	THRAP3	ENSG00000054118	LOW
chr1_36282636_C_T	THRAP3	ENSG00000054118	MODERATE
chr1_36282647_G_A	THRAP3	ENSG00000054118	LOW
chr1_36282704_A_C	THRAP3	ENSG00000054118	LOW
chr1_36286551_C_T	THRAP3	ENSG00000054118	LOW
chr1_36286698_C_G	THRAP3	ENSG00000054118	LOW
chr1_36286809_C_T	THRAP3	ENSG00000054118	LOW
chr1_36286832_C_T	THRAP3	ENSG00000054118	MODERATE
chr1_36286944_A_C	THRAP3	ENSG00000054118	LOW
chr1_36287086_A_G	THRAP3	ENSG00000054118	MODERATE
chr1_36287148_T_A	THRAP3	ENSG00000054118	LOW
chr1_36289053_T_TA	THRAP3	ENSG00000054118	LOW
chr1_36289316_C_G	THRAP3	ENSG00000054118	MODERATE
chr1_36289753_G_A	THRAP3	ENSG00000054118	LOW
chr1_36291442_A_G	THRAP3	ENSG00000054118	MODERATE
chr1_36291451_G_A	THRAP3	ENSG00000054118	MODERATE
chr1_36291510_G_T	THRAP3	ENSG00000054118	MODERATE
chr1_36292614_C_A	THRAP3	ENSG00000054118	LOW
chr1_36296646_C_T	THRAP3	ENSG00000054118	MODERATE
chr1_36296774_C_T	THRAP3	ENSG00000054118	LOW
chr1_36301003_G_A	THRAP3	ENSG00000054118	LOW
chr1_36303810_A_C	THRAP3	ENSG00000054118	MODERATE
chr1_36303969_G_A	THRAP3	ENSG00000054118	LOW
chr1_36466384_A_G	CSF3R	ENSG00000119535	LOW
chr1_36466446_C_T	CSF3R	ENSG00000119535	MODERATE
chr1_36466606_C_T	CSF3R	ENSG00000119535	LOW
chr1_36466626_C_A	CSF3R	ENSG00000119535	MODERATE
chr1_36466657_G_A	CSF3R	ENSG00000119535	LOW
chr1_36466857_G_A	CSF3R	ENSG00000119535	MODERATE
chr1_36466862_A_G	CSF3R	ENSG00000119535	MODERATE
chr1_36466873_C_T	CSF3R	ENSG00000119535	LOW
chr1_36466902_C_T	CSF3R	ENSG00000119535	MODERATE
chr1_36466916_G_A	CSF3R	ENSG00000119535	LOW
chr1_36467268_T_C	CSF3R	ENSG00000119535	MODERATE
chr1_36467891_G_T	CSF3R	ENSG00000119535	MODERATE
chr1_36467892_G_A	CSF3R	ENSG00000119535	LOW
chr1_36467915_C_T	CSF3R	ENSG00000119535	MODERATE
chr1_36468136_C_T	CSF3R	ENSG00000119535	LOW
chr1_36469204_C_G	CSF3R	ENSG00000119535	MODERATE
chr1_36469669_G_A	CSF3R	ENSG00000119535	MODERATE
chr1_36469716_C_T	CSF3R	ENSG00000119535	LOW
chr1_36469718_C_T	CSF3R	ENSG00000119535	MODERATE
chr1_36469737_C_T	CSF3R	ENSG00000119535	HIGH
chr1_36469754_C_T	CSF3R	ENSG00000119535	MODERATE
chr1_36469807_C_T	CSF3R	ENSG00000119535	MODERATE
chr1_36471458_A_G	CSF3R	ENSG00000119535	LOW
chr1_36471464_A_G	CSF3R	ENSG00000119535	LOW
chr1_36471505_C_T	CSF3R	ENSG00000119535	MODERATE
chr1_36471569_G_A	CSF3R	ENSG00000119535	LOW
chr1_36471618_C_T	CSF3R	ENSG00000119535	MODERATE
chr1_36472100_T_C	CSF3R	ENSG00000119535	MODERATE
chr1_36472277_C_T	CSF3R	ENSG00000119535	MODERATE
chr1_36472349_C_T	CSF3R	ENSG00000119535	MODERATE
chr1_36472544_C_T	CSF3R	ENSG00000119535	LOW
chr1_36472634_G_A	CSF3R	ENSG00000119535	LOW
chr1_36472668_A_G	CSF3R	ENSG00000119535	MODERATE
chr1_36473539_C_T	CSF3R	ENSG00000119535	MODERATE
chr1_36473802_C_G	CSF3R	ENSG00000119535	MODERATE
chr1_36473874_T_C	CSF3R	ENSG00000119535	MODERATE
chr1_36475383_C_T	CSF3R	ENSG00000119535	MODERATE
chr1_36475630_G_A	CSF3R	ENSG00000119535	LOW
chr1_39897382_G_C	MYCL	ENSG00000116990	MODERATE
chr1_39897395_T_C	MYCL	ENSG00000116990	MODERATE
chr1_39897498_T_C	MYCL	ENSG00000116990	LOW
chr1_39897977_G_A	MYCL	ENSG00000116990	LOW
chr1_39900941_G_C	MYCL	ENSG00000116990	MODERATE
chr1_39900950_G_A	MYCL	ENSG00000116990	MODERATE
chr1_39900995_G_C	MYCL	ENSG00000116990	MODERATE
chr1_39901007_G_C	MYCL	ENSG00000116990	MODERATE
chr1_39901096_G_A	MYCL	ENSG00000116990	LOW
chr1_39901186_G_A	MYCL	ENSG00000116990	LOW
chr1_39901303_G_C	MYCL	ENSG00000116990	LOW
chr1_39901323_A_G	MYCL	ENSG00000116990	MODERATE
chr1_39901861_C_A	MYCL	ENSG00000116990	MODERATE
chr1_39901863_G_A	MYCL	ENSG00000116990	MODERATE
chr1_39901877_A_G	MYCL	ENSG00000116990	LOW
chr1_43338584_C_T	MPL	ENSG00000117400	LOW
chr1_43338598_G_C	MPL	ENSG00000117400	MODERATE
chr1_43338634_G_C	MPL	ENSG00000117400	MODERATE
chr1_43338669_G_A	MPL	ENSG00000117400	MODERATE
chr1_43339394_G_T	MPL	ENSG00000117400	MODERATE
chr1_43339472_A_G	MPL	ENSG00000117400	MODERATE
chr1_43339569_A_G	MPL	ENSG00000117400	LOW
chr1_43340495_G_A	MPL	ENSG00000117400	MODERATE
chr1_43346566_G_T	MPL	ENSG00000117400	MODERATE
chr1_43346584_A_G	MPL	ENSG00000117400	MODERATE
chr1_43348877_C_A	MPL	ENSG00000117400	MODERATE
chr1_43349364_C_T	MPL	ENSG00000117400	LOW
chr1_43352220_C_T	MPL	ENSG00000117400	LOW
chr1_43352530_G_T	MPL	ENSG00000117400	MODERATE
chr1_43352639_G_A	MPL	ENSG00000117400	MODERATE
chr1_45329412_G_A	MUTYH	ENSG00000132781	MODERATE
chr1_45330557_CCT_C	MUTYH	ENSG00000132781	HIGH
chr1_45331227_C_G	MUTYH	ENSG00000132781	LOW
chr1_45331238_G_A	MUTYH	ENSG00000132781	MODERATE
chr1_45331256_T_C	MUTYH	ENSG00000132781	MODERATE
chr1_45331301_AT_A	MUTYH	ENSG00000132781	HIGH
chr1_45331467_G_A	MUTYH	ENSG00000132781	MODERATE
chr1_45331485_G_T	MUTYH	ENSG00000132781	MODERATE
chr1_45331556_C_T	MUTYH	ENSG00000132781	MODERATE
chr1_45331833_C_G	MUTYH	ENSG00000132781	MODERATE
chr1_45332174_G_A	MUTYH	ENSG00000132781	MODERATE
chr1_45332286_G_A	MUTYH	ENSG00000132781	LOW
chr1_45332585_C_T	MUTYH	ENSG00000132781	MODERATE
chr1_45332597_T_C	MUTYH	ENSG00000132781	MODERATE
chr1_45332634_C_T	MUTYH	ENSG00000132781	LOW
chr1_45332803_T_C	MUTYH	ENSG00000132781	MODERATE
chr1_45333109_G_A	MUTYH	ENSG00000132781	LOW
chr1_45333449_G_A	MUTYH	ENSG00000132781	LOW
chr1_45334484_C_T	MUTYH	ENSG00000132781	MODERATE
chr1_47219791_C_A	TAL1	ENSG00000162367	MODERATE
chr1_47219897_G_A	TAL1	ENSG00000162367	LOW
chr1_47224059_G_C	TAL1	ENSG00000162367	LOW
chr1_47224067_T_C	TAL1	ENSG00000162367	MODERATE
chr1_47225448_G_C	TAL1	ENSG00000162367	LOW
chr1_47225494_G_C	TAL1	ENSG00000162367	MODERATE
chr1_47225627_C_T	TAL1	ENSG00000162367	MODERATE
chr1_47225631_A_G	TAL1	ENSG00000162367	LOW
chr1_47225858_G_A	TAL1	ENSG00000162367	MODERATE
chr1_47225896_GCAGA_G	TAL1	ENSG00000162367	LOW
chr1_47251217_C_T	STIL	ENSG00000123473	LOW
chr1_47251295_T_C	STIL	ENSG00000123473	LOW
chr1_47251422_G_A	STIL	ENSG00000123473	MODERATE
chr1_47251429_C_T	STIL	ENSG00000123473	MODERATE
chr1_47251517_A_G	STIL	ENSG00000123473	LOW
chr1_47251573_C_T	STIL	ENSG00000123473	MODERATE
chr1_47251625_T_C	STIL	ENSG00000123473	LOW
chr1_47251727_G_A	STIL	ENSG00000123473	LOW
chr1_47260415_T_C	STIL	ENSG00000123473	MODERATE
chr1_47260463_T_C	STIL	ENSG00000123473	MODERATE
chr1_47263056_C_G	STIL	ENSG00000123473	MODERATE
chr1_47269786_T_C	STIL	ENSG00000123473	MODERATE
chr1_47269794_T_C	STIL	ENSG00000123473	MODERATE
chr1_47272093_C_T	STIL	ENSG00000123473	MODERATE
chr1_47272097_C_T	STIL	ENSG00000123473	MODERATE
chr1_47272100_C_T	STIL	ENSG00000123473	MODERATE
chr1_47280565_A_C	STIL	ENSG00000123473	MODERATE
chr1_47280936_G_A	STIL	ENSG00000123473	MODERATE
chr1_47280937_C_G	STIL	ENSG00000123473	MODERATE
chr1_47281003_C_G	STIL	ENSG00000123473	MODERATE
chr1_47281006_G_C	STIL	ENSG00000123473	LOW
chr1_47281162_A_C	STIL	ENSG00000123473	MODERATE
chr1_47282338_G_C	STIL	ENSG00000123473	LOW
chr1_47282457_G_A	STIL	ENSG00000123473	MODERATE
chr1_47293479_A_T	STIL	ENSG00000123473	MODERATE
chr1_47300086_G_T	STIL	ENSG00000123473	MODERATE
chr1_47301556_C_T	STIL	ENSG00000123473	LOW
chr1_47301651_G_A	STIL	ENSG00000123473	LOW
chr1_47302242_G_A	STIL	ENSG00000123473	MODERATE
chr1_47302272_G_A	STIL	ENSG00000123473	MODERATE
chr1_47304881_T_C	STIL	ENSG00000123473	LOW
chr1_47304899_T_C	STIL	ENSG00000123473	MODERATE
chr1_50970369_A_G	CDKN2C	ENSG00000123080	HIGH
chr1_50974105_C_T	CDKN2C	ENSG00000123080	LOW
chr1_51361181_T_C	EPS15	ENSG00000085832	MODERATE
chr1_51361249_T_C	EPS15	ENSG00000085832	MODERATE
chr1_51365960_A_G	EPS15	ENSG00000085832	MODERATE
chr1_51366036_T_C	EPS15	ENSG00000085832	LOW
chr1_51394387_C_T	EPS15	ENSG00000085832	MODERATE
chr1_51394440_G_A	EPS15	ENSG00000085832	MODERATE
chr1_51399045_C_T	EPS15	ENSG00000085832	MODERATE
chr1_51402479_G_C	EPS15	ENSG00000085832	MODERATE
chr1_51402488_C_G	EPS15	ENSG00000085832	MODERATE
chr1_51403478_T_G	EPS15	ENSG00000085832	MODERATE
chr1_51406015_C_T	EPS15	ENSG00000085832	MODERATE
chr1_51408195_C_G	EPS15	ENSG00000085832	LOW
chr1_51408207_A_C	EPS15	ENSG00000085832	MODERATE
chr1_51408279_G_A	EPS15	ENSG00000085832	LOW
chr1_51408295_G_A	EPS15	ENSG00000085832	MODERATE
chr1_51440376_A_G	EPS15	ENSG00000085832	LOW
chr1_51444956_C_T	EPS15	ENSG00000085832	MODERATE
chr1_51444990_C_T	EPS15	ENSG00000085832	MODERATE
chr1_51447022_T_C	EPS15	ENSG00000085832	LOW
chr1_51447088_T_G	EPS15	ENSG00000085832	LOW
chr1_51448094_C_A	EPS15	ENSG00000085832	LOW
chr1_51468517_C_T	EPS15	ENSG00000085832	MODERATE
chr1_51519217_G_A	EPS15	ENSG00000085832	LOW
chr1_51519222_C_T	EPS15	ENSG00000085832	MODERATE
chr1_58782141_C_T	JUN	ENSG00000177606	LOW
chr1_58782321_C_T	JUN	ENSG00000177606	LOW
chr1_58782549_G_A	JUN	ENSG00000177606	LOW
chr1_58783025_C_T	JUN	ENSG00000177606	MODERATE
chr1_64836091_G_A	JAK1	ENSG00000162434	LOW
chr1_64836167_G_A	JAK1	ENSG00000162434	LOW
chr1_64837976_C_T	JAK1	ENSG00000162434	LOW
chr1_64837979_A_G	JAK1	ENSG00000162434	LOW
chr1_64839604_G_A	JAK1	ENSG00000162434	LOW
chr1_64844806_T_C	JAK1	ENSG00000162434	LOW
chr1_64845531_G_C	JAK1	ENSG00000162434	LOW
chr1_64845579_G_A	JAK1	ENSG00000162434	LOW
chr1_64846659_G_A	JAK1	ENSG00000162434	LOW
chr1_64846685_C_T	JAK1	ENSG00000162434	MODERATE
chr1_64846698_G_T	JAK1	ENSG00000162434	LOW
chr1_64855567_G_A	JAK1	ENSG00000162434	LOW
chr1_64855641_G_A	JAK1	ENSG00000162434	MODERATE
chr1_64855705_G_A	JAK1	ENSG00000162434	LOW
chr1_64860239_C_T	JAK1	ENSG00000162434	LOW
chr1_64864885_G_A	JAK1	ENSG00000162434	MODERATE
chr1_64864978_A_G	JAK1	ENSG00000162434	LOW
chr1_64869379_A_G	JAK1	ENSG00000162434	LOW
chr1_64869412_T_C	JAK1	ENSG00000162434	LOW
chr1_64873439_G_A	JAK1	ENSG00000162434	LOW
chr1_64879044_G_A	JAK1	ENSG00000162434	MODERATE
chr1_64883298_T_C	JAK1	ENSG00000162434	MODERATE
chr1_77962766_T_C	FUBP1	ENSG00000162613	LOW
chr1_77963723_G_C	FUBP1	ENSG00000162613	LOW
chr1_77964146_G_A	FUBP1	ENSG00000162613	LOW
chr1_77964168_A_C	FUBP1	ENSG00000162613	LOW
chr1_77964300_G_T	FUBP1	ENSG00000162613	LOW
chr1_77964736_T_C	FUBP1	ENSG00000162613	LOW
chr1_77965154_C_T	FUBP1	ENSG00000162613	MODERATE
chr1_77978951_A_G	FUBP1	ENSG00000162613	LOW
chr1_77978966_G_A	FUBP1	ENSG00000162613	LOW
chr1_85267691_C_T	BCL10	ENSG00000142867	MODERATE
chr1_85276329_G_C	BCL10	ENSG00000142867	LOW
chr1_85276340_C_A	BCL10	ENSG00000142867	MODERATE
chr1_92832120_G_C	RPL5	ENSG00000122406	LOW
chr1_92837553_C_T	RPL5	ENSG00000122406	MODERATE
chr1_92837554_G_A	RPL5	ENSG00000122406	MODERATE
chr1_92837557_A_G	RPL5	ENSG00000122406	MODERATE
chr1_92840607_AAAG_A	RPL5	ENSG00000122406	MODERATE
chr1_110339481_A_G	RBM15	ENSG00000162775	MODERATE
chr1_110339822_A_G	RBM15	ENSG00000162775	LOW
chr1_110339914_A_G	RBM15	ENSG00000162775	MODERATE
chr1_110340005_A_G	RBM15	ENSG00000162775	LOW
chr1_110340110_A_G	RBM15	ENSG00000162775	LOW
chr1_110340947_A_T	RBM15	ENSG00000162775	LOW
chr1_110341064_T_C	RBM15	ENSG00000162775	LOW
chr1_110341295_A_G	RBM15	ENSG00000162775	LOW
chr1_110341329_C_G	RBM15	ENSG00000162775	MODERATE
chr1_110341330_G_T	RBM15	ENSG00000162775	MODERATE
chr1_110341408_C_T	RBM15	ENSG00000162775	MODERATE
chr1_110341598_C_T	RBM15	ENSG00000162775	LOW
chr1_110341659_A_C	RBM15	ENSG00000162775	MODERATE
chr1_114399499_G_A	TRIM33	ENSG00000197323	LOW
chr1_114405588_T_C	TRIM33	ENSG00000197323	MODERATE
chr1_114405659_A_G	TRIM33	ENSG00000197323	MODERATE
chr1_114421610_G_C	TRIM33	ENSG00000197323	LOW
chr1_114425493_G_GTGT	TRIM33	ENSG00000197323	MODERATE
chr1_114425496_T_A	TRIM33	ENSG00000197323	MODERATE
chr1_114425658_G_C	TRIM33	ENSG00000197323	MODERATE
chr1_114427830_C_T	TRIM33	ENSG00000197323	MODERATE
chr1_114430807_T_C	TRIM33	ENSG00000197323	LOW
chr1_114430882_T_A	TRIM33	ENSG00000197323	LOW
chr1_114433649_A_G	TRIM33	ENSG00000197323	LOW
chr1_114463240_T_C	TRIM33	ENSG00000197323	LOW
chr1_114463560_AAAG_A	TRIM33	ENSG00000197323	LOW
chr1_114510844_G_A	TRIM33	ENSG00000197323	MODERATE
chr1_114510877_A_G	TRIM33	ENSG00000197323	MODERATE
chr1_114510883_C_T	TRIM33	ENSG00000197323	MODERATE
chr1_114510918_G_A	TRIM33	ENSG00000197323	LOW
chr1_114510982_T_G	TRIM33	ENSG00000197323	MODERATE
chr1_114510987_G_C	TRIM33	ENSG00000197323	LOW
chr1_114510995_C_T	TRIM33	ENSG00000197323	MODERATE
chr1_114709701_C_G	NRAS	ENSG00000213281	LOW
chr1_114713840_T_C	NRAS	ENSG00000213281	MODERATE
chr1_114713935_A_C	NRAS	ENSG00000213281	MODERATE
chr1_114713986_T_C	NRAS	ENSG00000213281	LOW
chr1_116384040_A_G	ATP1A1	ENSG00000163399	LOW
chr1_116389006_C_A	ATP1A1	ENSG00000163399	LOW
chr1_116390299_G_A	ATP1A1	ENSG00000163399	LOW
chr1_116390418_C_G	ATP1A1	ENSG00000163399	LOW
chr1_116393707_C_T	ATP1A1	ENSG00000163399	LOW
chr1_116395187_A_G	ATP1A1	ENSG00000163399	MODERATE
chr1_116397939_C_T	ATP1A1	ENSG00000163399	LOW
chr1_116398991_C_T	ATP1A1	ENSG00000163399	LOW
chr1_116398997_C_T	ATP1A1	ENSG00000163399	LOW
chr1_116399413_T_C	ATP1A1	ENSG00000163399	LOW
chr1_116399431_C_T	ATP1A1	ENSG00000163399	LOW
chr1_116401180_C_T	ATP1A1	ENSG00000163399	LOW
chr1_116403880_C_A	ATP1A1	ENSG00000163399	LOW
chr1_116403983_T_C	ATP1A1	ENSG00000163399	LOW
chr1_116404429_G_A	ATP1A1	ENSG00000163399	LOW
chr1_119507626_G_T	HSD3B1	ENSG00000203857	LOW
chr1_119511536_A_G	HSD3B1	ENSG00000203857	MODERATE
chr1_119511569_G_T	HSD3B1	ENSG00000203857	MODERATE
chr1_119511585_C_T	HSD3B1	ENSG00000203857	LOW
chr1_119511592_A_G	HSD3B1	ENSG00000203857	MODERATE
chr1_119511615_T_G	HSD3B1	ENSG00000203857	MODERATE
chr1_119511627_T_A	HSD3B1	ENSG00000203857	LOW
chr1_119511644_C_T	HSD3B1	ENSG00000203857	MODERATE
chr1_119513828_G_A	HSD3B1	ENSG00000203857	LOW
chr1_119514016_G_A	HSD3B1	ENSG00000203857	MODERATE
chr1_119514025_G_A	HSD3B1	ENSG00000203857	MODERATE
chr1_119514070_T_C	HSD3B1	ENSG00000203857	MODERATE
chr1_119514083_C_A	HSD3B1	ENSG00000203857	MODERATE
chr1_119514194_T_TG	HSD3B1	ENSG00000203857	HIGH
chr1_119514195_C_CAA	HSD3B1	ENSG00000203857	HIGH
chr1_119514197_A_G	HSD3B1	ENSG00000203857	MODERATE
chr1_119514226_C_T	HSD3B1	ENSG00000203857	LOW
chr1_119514359_G_A	HSD3B1	ENSG00000203857	MODERATE
chr1_119514379_T_C	HSD3B1	ENSG00000203857	MODERATE
chr1_119514445_A_T	HSD3B1	ENSG00000203857	MODERATE
chr1_119514462_G_A	HSD3B1	ENSG00000203857	LOW
chr1_119514535_C_T	HSD3B1	ENSG00000203857	LOW
chr1_119514623_C_A	HSD3B1	ENSG00000203857	MODERATE
chr1_119915381_A_T	NOTCH2	ENSG00000134250	LOW
chr1_119915499_A_T	NOTCH2	ENSG00000134250	MODERATE
chr1_119915576_C_T	NOTCH2	ENSG00000134250	LOW
chr1_119915647_G_C	NOTCH2	ENSG00000134250	MODERATE
chr1_119915777_A_G	NOTCH2	ENSG00000134250	LOW
chr1_119915829_C_T	NOTCH2	ENSG00000134250	MODERATE
chr1_119916139_C_G	NOTCH2	ENSG00000134250	MODERATE
chr1_119916301_G_A	NOTCH2	ENSG00000134250	LOW
chr1_119916359_C_G	NOTCH2	ENSG00000134250	MODERATE
chr1_119916499_C_T	NOTCH2	ENSG00000134250	MODERATE
chr1_119916508_G_C	NOTCH2	ENSG00000134250	MODERATE
chr1_119916628_G_T	NOTCH2	ENSG00000134250	MODERATE
chr1_119919318_G_A	NOTCH2	ENSG00000134250	LOW
chr1_119919533_A_G	NOTCH2	ENSG00000134250	MODERATE
chr1_119921747_A_G	NOTCH2	ENSG00000134250	MODERATE
chr1_119922228_C_G	NOTCH2	ENSG00000134250	LOW
chr1_119922270_G_A	NOTCH2	ENSG00000134250	MODERATE
chr1_119922384_T_A	NOTCH2	ENSG00000134250	MODERATE
chr1_119922639_C_T	NOTCH2	ENSG00000134250	MODERATE
chr1_119922716_T_G	NOTCH2	ENSG00000134250	MODERATE
chr1_119922741_C_T	NOTCH2	ENSG00000134250	MODERATE
chr1_119923677_G_T	NOTCH2	ENSG00000134250	MODERATE
chr1_119925505_G_A	NOTCH2	ENSG00000134250	LOW
chr1_119925511_C_T	NOTCH2	ENSG00000134250	LOW
chr1_119925578_A_T	NOTCH2	ENSG00000134250	MODERATE
chr1_119925733_G_A	NOTCH2	ENSG00000134250	LOW
chr1_119925796_T_C	NOTCH2	ENSG00000134250	LOW
chr1_119925802_G_A	NOTCH2	ENSG00000134250	LOW
chr1_119926524_T_C	NOTCH2	ENSG00000134250	MODERATE
chr1_119935502_A_C	NOTCH2	ENSG00000134250	MODERATE
chr1_119937285_G_A	NOTCH2	ENSG00000134250	LOW
chr1_119937960_G_A	NOTCH2	ENSG00000134250	LOW
chr1_119940759_A_G	NOTCH2	ENSG00000134250	LOW
chr1_119941683_T_C	NOTCH2	ENSG00000134250	MODERATE
chr1_119941711_A_C	NOTCH2	ENSG00000134250	LOW
chr1_119950756_C_T	NOTCH2	ENSG00000134250	MODERATE
chr1_119953619_C_T	NOTCH2	ENSG00000134250	LOW
chr1_119955180_C_T	NOTCH2	ENSG00000134250	LOW
chr1_119963702_T_C	NOTCH2	ENSG00000134250	MODERATE
chr1_119966368_G_A	NOTCH2	ENSG00000134250	LOW
chr1_119966404_G_T	NOTCH2	ENSG00000134250	LOW
chr1_119969668_G_A	NOTCH2	ENSG00000134250	LOW
chr1_119997119_G_A	NOTCH2	ENSG00000134250	MODERATE
chr1_119997151_G_A	NOTCH2	ENSG00000134250	LOW
chr1_119997210_C_T	NOTCH2	ENSG00000134250	MODERATE
chr1_119997313_C_T	NOTCH2	ENSG00000134250	LOW
chr1_120005432_T_C	NOTCH2	ENSG00000134250	LOW
chr1_120005472_C_A	NOTCH2	ENSG00000134250	MODERATE
chr1_120005477_C_T	NOTCH2	ENSG00000134250	LOW
chr1_120069345_G_A	NOTCH2	ENSG00000134250	MODERATE
chr1_120069368_C_T	NOTCH2	ENSG00000134250	LOW
chr1_120069392_G_A	NOTCH2	ENSG00000134250	LOW
chr1_120069392_G_C	NOTCH2	ENSG00000134250	LOW
chr1_147604909_A_G	BCL9	ENSG00000116128	LOW
chr1_147612884_A_G	BCL9	ENSG00000116128	MODERATE
chr1_147612962_A_G	BCL9	ENSG00000116128	MODERATE
chr1_147613166_C_T	BCL9	ENSG00000116128	MODERATE
chr1_147613181_G_A	BCL9	ENSG00000116128	MODERATE
chr1_147614430_G_A	BCL9	ENSG00000116128	MODERATE
chr1_147614508_C_G	BCL9	ENSG00000116128	MODERATE
chr1_147618808_G_T	BCL9	ENSG00000116128	LOW
chr1_147618969_C_T	BCL9	ENSG00000116128	MODERATE
chr1_147619060_G_A	BCL9	ENSG00000116128	MODERATE
chr1_147619150_C_T	BCL9	ENSG00000116128	MODERATE
chr1_147619199_C_T	BCL9	ENSG00000116128	LOW
chr1_147619387_C_T	BCL9	ENSG00000116128	MODERATE
chr1_147619494_C_T	BCL9	ENSG00000116128	MODERATE
chr1_147619599_G_A	BCL9	ENSG00000116128	MODERATE
chr1_147619610_G_A	BCL9	ENSG00000116128	LOW
chr1_147619883_G_A	BCL9	ENSG00000116128	LOW
chr1_147619951_T_A	BCL9	ENSG00000116128	MODERATE
chr1_147619963_G_A	BCL9	ENSG00000116128	MODERATE
chr1_147620166_C_T	BCL9	ENSG00000116128	MODERATE
chr1_147620259_G_T	BCL9	ENSG00000116128	MODERATE
chr1_147620306_G_A	BCL9	ENSG00000116128	LOW
chr1_147620380_C_T	BCL9	ENSG00000116128	MODERATE
chr1_147620606_G_A	BCL9	ENSG00000116128	MODERATE
chr1_147620683_G_A	BCL9	ENSG00000116128	MODERATE
chr1_147620732_C_T	BCL9	ENSG00000116128	LOW
chr1_147620735_T_A	BCL9	ENSG00000116128	LOW
chr1_147621003_C_T	BCL9	ENSG00000116128	MODERATE
chr1_147623868_C_T	BCL9	ENSG00000116128	HIGH
chr1_147623915_A_G	BCL9	ENSG00000116128	LOW
chr1_147624137_C_T	BCL9	ENSG00000116128	LOW
chr1_147624311_G_A	BCL9	ENSG00000116128	MODERATE
chr1_147624316_C_T	BCL9	ENSG00000116128	MODERATE
chr1_147624352_G_A	BCL9	ENSG00000116128	MODERATE
chr1_147624393_A_G	BCL9	ENSG00000116128	MODERATE
chr1_147624622_C_T	BCL9	ENSG00000116128	MODERATE
chr1_147624704_C_T	BCL9	ENSG00000116128	LOW
chr1_147624948_A_G	BCL9	ENSG00000116128	MODERATE
chr1_148868495_G_A	PDE4DIP	ENSG00000178104	MODERATE
chr1_148889831_C_T	PDE4DIP	ENSG00000178104	LOW
chr1_148931795_T_C	PDE4DIP	ENSG00000178104	LOW
chr1_148931887_T_C	PDE4DIP	ENSG00000178104	LOW
chr1_148931908_C_G	PDE4DIP	ENSG00000178104	MODERATE
chr1_148932132_A_G	PDE4DIP	ENSG00000178104	MODERATE
chr1_148932141_C_T	PDE4DIP	ENSG00000178104	MODERATE
chr1_148932142_G_A	PDE4DIP	ENSG00000178104	LOW
chr1_148960661_C_T	PDE4DIP	ENSG00000178104	MODERATE
chr1_148960741_G_T	PDE4DIP	ENSG00000178104	MODERATE
chr1_148960744_GA_G	PDE4DIP	ENSG00000178104	HIGH
chr1_148961893_G_A	PDE4DIP	ENSG00000178104	LOW
chr1_148962195_G_C	PDE4DIP	ENSG00000178104	HIGH
chr1_148962241_G_A	PDE4DIP	ENSG00000178104	MODERATE
chr1_148962273_G_C	PDE4DIP	ENSG00000178104	MODERATE
chr1_148962565_A_T	PDE4DIP	ENSG00000178104	MODERATE
chr1_148962608_C_G	PDE4DIP	ENSG00000178104	MODERATE
chr1_148965491_G_A	PDE4DIP	ENSG00000178104	MODERATE
chr1_148965522_G_A	PDE4DIP	ENSG00000178104	LOW
chr1_148966629_A_T	PDE4DIP	ENSG00000178104	LOW
chr1_148966880_A_G	PDE4DIP	ENSG00000178104	LOW
chr1_148967752_A_C	PDE4DIP	ENSG00000178104	MODERATE
chr1_148967858_A_G	PDE4DIP	ENSG00000178104	MODERATE
chr1_148967874_C_T	PDE4DIP	ENSG00000178104	MODERATE
chr1_148972283_C_G	PDE4DIP	ENSG00000178104	MODERATE
chr1_148972321_C_T	PDE4DIP	ENSG00000178104	MODERATE
chr1_148974518_C_T	PDE4DIP	ENSG00000178104	LOW
chr1_148977966_G_A	PDE4DIP	ENSG00000178104	MODERATE
chr1_148978026_C_A	PDE4DIP	ENSG00000178104	MODERATE
chr1_148978028_T_C	PDE4DIP	ENSG00000178104	MODERATE
chr1_148978420_G_T	PDE4DIP	ENSG00000178104	LOW
chr1_148991888_C_A	PDE4DIP	ENSG00000178104	MODERATE
chr1_148991914_A_C	PDE4DIP	ENSG00000178104	MODERATE
chr1_148998205_C_A	PDE4DIP	ENSG00000178104	LOW
chr1_148998217_G_C	PDE4DIP	ENSG00000178104	LOW
chr1_149001993_C_A	PDE4DIP	ENSG00000178104	MODERATE
chr1_149002871_C_T	PDE4DIP	ENSG00000178104	MODERATE
chr1_149003009_G_A	PDE4DIP	ENSG00000178104	MODERATE
chr1_149003608_A_T	PDE4DIP	ENSG00000178104	LOW
chr1_149003668_T_C	PDE4DIP	ENSG00000178104	MODERATE
chr1_149005085_C_T	PDE4DIP	ENSG00000178104	HIGH
chr1_149005418_A_G	PDE4DIP	ENSG00000178104	MODERATE
chr1_149005437_G_C	PDE4DIP	ENSG00000178104	MODERATE
chr1_149007250_C_T	PDE4DIP	ENSG00000178104	MODERATE
chr1_149007297_G_A	PDE4DIP	ENSG00000178104	LOW
chr1_149007336_A_G	PDE4DIP	ENSG00000178104	LOW
chr1_149007417_C_T	PDE4DIP	ENSG00000178104	LOW
chr1_149007431_G_T	PDE4DIP	ENSG00000178104	MODERATE
chr1_149010457_T_C	PDE4DIP	ENSG00000178104	MODERATE
chr1_149010538_C_T	PDE4DIP	ENSG00000178104	MODERATE
chr1_149010561_G_T	PDE4DIP	ENSG00000178104	MODERATE
chr1_149010562_A_T	PDE4DIP	ENSG00000178104	MODERATE
chr1_149012635_G_T	PDE4DIP	ENSG00000178104	MODERATE
chr1_149012715_A_C	PDE4DIP	ENSG00000178104	LOW
chr1_149016557_C_T	PDE4DIP	ENSG00000178104	LOW
chr1_149017773_T_G	PDE4DIP	ENSG00000178104	LOW
chr1_149017784_G_A	PDE4DIP	ENSG00000178104	MODERATE
chr1_149017809_A_G	PDE4DIP	ENSG00000178104	LOW
chr1_149017870_C_T	PDE4DIP	ENSG00000178104	MODERATE
chr1_149017871_G_A	PDE4DIP	ENSG00000178104	MODERATE
chr1_149020218_A_G	PDE4DIP	ENSG00000178104	MODERATE
chr1_149020307_A_C	PDE4DIP	ENSG00000178104	MODERATE
chr1_149020328_C_T	PDE4DIP	ENSG00000178104	LOW
chr1_149021032_G_C	PDE4DIP	ENSG00000178104	LOW
chr1_149021033_C_A	PDE4DIP	ENSG00000178104	MODERATE
chr1_149021051_C_A	PDE4DIP	ENSG00000178104	MODERATE
chr1_149021093_C_T	PDE4DIP	ENSG00000178104	MODERATE
chr1_149021111_A_G	PDE4DIP	ENSG00000178104	MODERATE
chr1_149021116_C_T	PDE4DIP	ENSG00000178104	LOW
chr1_149021127_A_G	PDE4DIP	ENSG00000178104	MODERATE
chr1_149024456_G_A	PDE4DIP	ENSG00000178104	MODERATE
chr1_149024554_C_A	PDE4DIP	ENSG00000178104	MODERATE
chr1_149024625_C_T	PDE4DIP	ENSG00000178104	MODERATE
chr1_149026750_A_G	PDE4DIP	ENSG00000178104	MODERATE
chr1_149026821_C_G	PDE4DIP	ENSG00000178104	MODERATE
chr1_149027447_A_G	PDE4DIP	ENSG00000178104	LOW
chr1_149027499_A_G	PDE4DIP	ENSG00000178104	MODERATE
chr1_149027543_G_A	PDE4DIP	ENSG00000178104	LOW
chr1_149027562_A_G	PDE4DIP	ENSG00000178104	MODERATE
chr1_149027591_G_A	PDE4DIP	ENSG00000178104	LOW
chr1_149027626_A_G	PDE4DIP	ENSG00000178104	MODERATE
chr1_149028576_G_T	PDE4DIP	ENSG00000178104	MODERATE
chr1_149028586_G_T	PDE4DIP	ENSG00000178104	MODERATE
chr1_149028590_C_T	PDE4DIP	ENSG00000178104	MODERATE
chr1_149028631_A_G	PDE4DIP	ENSG00000178104	LOW
chr1_149028661_G_A	PDE4DIP	ENSG00000178104	LOW
chr1_149029798_A_G	PDE4DIP	ENSG00000178104	LOW
chr1_149029846_A_G	PDE4DIP	ENSG00000178104	LOW
chr1_149029862_A_G	PDE4DIP	ENSG00000178104	MODERATE
chr1_149029878_A_T	PDE4DIP	ENSG00000178104	MODERATE
chr1_149029894_G_A	PDE4DIP	ENSG00000178104	LOW
chr1_149029906_G_A	PDE4DIP	ENSG00000178104	LOW
chr1_149029915_C_T	PDE4DIP	ENSG00000178104	LOW
chr1_149029916_G_A	PDE4DIP	ENSG00000178104	MODERATE
chr1_149029924_G_C	PDE4DIP	ENSG00000178104	MODERATE
chr1_149030263_A_G	PDE4DIP	ENSG00000178104	LOW
chr1_149032002_A_G	PDE4DIP	ENSG00000178104	LOW
chr1_149032008_C_T	PDE4DIP	ENSG00000178104	LOW
chr1_149032025_A_G	PDE4DIP	ENSG00000178104	MODERATE
chr1_149046551_T_C	PDE4DIP	ENSG00000178104	LOW
chr1_149046557_T_TA	PDE4DIP	ENSG00000178104	HIGH
chr1_149046636_C_T	PDE4DIP	ENSG00000178104	LOW
chr1_149047015_G_A	PDE4DIP	ENSG00000178104	LOW
chr1_149047015_G_C	PDE4DIP	ENSG00000178104	LOW
chr1_149047639_G_A	PDE4DIP	ENSG00000178104	LOW
chr1_149047886_T_A	PDE4DIP	ENSG00000178104	LOW
chr1_150578322_G_A	MCL1	ENSG00000143384	LOW
chr1_150578448_T_C	MCL1	ENSG00000143384	LOW
chr1_150578469_G_T	MCL1	ENSG00000143384	LOW
chr1_150578489_T_G	MCL1	ENSG00000143384	MODERATE
chr1_150578851_G_A	MCL1	ENSG00000143384	MODERATE
chr1_150579064_G_C	MCL1	ENSG00000143384	MODERATE
chr1_150579100_A_G	MCL1	ENSG00000143384	MODERATE
chr1_150579318_T_C	MCL1	ENSG00000143384	LOW
chr1_150579410_C_T	MCL1	ENSG00000143384	MODERATE
chr1_150579482_C_G	MCL1	ENSG00000143384	MODERATE
chr1_150812056_G_C	ARNT	ENSG00000143437	MODERATE
chr1_150814188_C_T	ARNT	ENSG00000143437	MODERATE
chr1_150816359_G_A	ARNT	ENSG00000143437	MODERATE
chr1_150817388_A_C	ARNT	ENSG00000143437	MODERATE
chr1_150817408_C_T	ARNT	ENSG00000143437	MODERATE
chr1_150817440_G_A	ARNT	ENSG00000143437	LOW
chr1_150817973_T_C	ARNT	ENSG00000143437	LOW
chr1_150829113_T_A	ARNT	ENSG00000143437	MODERATE
chr1_150829154_A_G	ARNT	ENSG00000143437	MODERATE
chr1_150832355_C_G	ARNT	ENSG00000143437	MODERATE
chr1_150836413_C_G	ARNT	ENSG00000143437	LOW
chr1_150836441_G_A	ARNT	ENSG00000143437	MODERATE
chr1_150842444_C_T	ARNT	ENSG00000143437	LOW
chr1_150846283_G_A	ARNT	ENSG00000143437	LOW
chr1_150858450_T_C	ARNT	ENSG00000143437	LOW
chr1_150927697_C_T	SETDB1	ENSG00000143379	LOW
chr1_150929964_T_C	SETDB1	ENSG00000143379	LOW
chr1_150939960_C_T	SETDB1	ENSG00000143379	MODERATE
chr1_150942978_A_G	SETDB1	ENSG00000143379	MODERATE
chr1_150949457_C_T	SETDB1	ENSG00000143379	LOW
chr1_150950463_C_T	SETDB1	ENSG00000143379	MODERATE
chr1_150950618_A_G	SETDB1	ENSG00000143379	MODERATE
chr1_150950623_T_C	SETDB1	ENSG00000143379	LOW
chr1_150959308_G_C	SETDB1	ENSG00000143379	MODERATE
chr1_150960741_C_T	SETDB1	ENSG00000143379	LOW
chr1_150960901_T_C	SETDB1	ENSG00000143379	MODERATE
chr1_150960992_C_T	SETDB1	ENSG00000143379	MODERATE
chr1_150961025_A_G	SETDB1	ENSG00000143379	MODERATE
chr1_150961124_C_T	SETDB1	ENSG00000143379	MODERATE
chr1_150962612_G_A	SETDB1	ENSG00000143379	MODERATE
chr1_150962651_C_T	SETDB1	ENSG00000143379	MODERATE
chr1_150963029_G_A	SETDB1	ENSG00000143379	MODERATE
chr1_150963123_C_T	SETDB1	ENSG00000143379	LOW
chr1_150963642_C_T	SETDB1	ENSG00000143379	LOW
chr1_150964319_A_G	SETDB1	ENSG00000143379	LOW
chr1_151067320_G_A	MLLT11	ENSG00000213190	LOW
chr1_151067323_A_G	MLLT11	ENSG00000213190	LOW
chr1_151067437_C_T	MLLT11	ENSG00000213190	LOW
chr1_153457831_G_A	S100A7	ENSG00000143556	MODERATE
chr1_153457877_G_T	S100A7	ENSG00000143556	MODERATE
chr1_153458930_C_G	S100A7	ENSG00000143556	MODERATE
chr1_153458943_T_C	S100A7	ENSG00000143556	MODERATE
chr1_153458959_T_G	S100A7	ENSG00000143556	MODERATE
chr1_154169310_G_A	TPM3	ENSG00000143549	LOW
chr1_154176243_C_T	TPM3	ENSG00000143549	LOW
chr1_154191933_T_G	TPM3	ENSG00000143549	MODERATE
chr1_154192018_T_G	TPM3	ENSG00000143549	HIGH
chr1_155187364_TGACA_T	MUC1	ENSG00000185499	HIGH
chr1_155187515_G_A	MUC1	ENSG00000185499	LOW
chr1_155188222_A_T	MUC1	ENSG00000185499	MODERATE
chr1_155188337_G_C	MUC1	ENSG00000185499	MODERATE
chr1_155188445_G_A	MUC1	ENSG00000185499	LOW
chr1_155188463_G_A	MUC1	ENSG00000185499	LOW
chr1_155188465_C_T	MUC1	ENSG00000185499	MODERATE
chr1_155188592_G_A	MUC1	ENSG00000185499	LOW
chr1_155188605_C_A	MUC1	ENSG00000185499	MODERATE
chr1_155192042_C_G	MUC1	ENSG00000185499	LOW
chr1_155192154_C_G	MUC1	ENSG00000185499	MODERATE
chr1_155192225_A_T	MUC1	ENSG00000185499	LOW
chr1_155192276_C_T	MUC1	ENSG00000185499	LOW
chr1_155192280_A_AC	MUC1	ENSG00000185499	HIGH
chr1_155900441_C_T	RIT1	ENSG00000143622	MODERATE
chr1_155900625_G_A	RIT1	ENSG00000143622	LOW
chr1_155904317_T_C	RIT1	ENSG00000143622	LOW
chr1_155910782_C_G	RIT1	ENSG00000143622	MODERATE
chr1_155910870_T_C	RIT1	ENSG00000143622	LOW
chr1_155910881_T_C	RIT1	ENSG00000143622	MODERATE
chr1_156114969_C_T	LMNA	ENSG00000160789	LOW
chr1_156114996_C_T	LMNA	ENSG00000160789	LOW
chr1_156115068_C_T	LMNA	ENSG00000160789	LOW
chr1_156115212_G_A	LMNA	ENSG00000160789	LOW
chr1_156115213_C_A	LMNA	ENSG00000160789	MODERATE
chr1_156115274_G_A	LMNA	ENSG00000160789	MODERATE
chr1_156130617_C_T	LMNA	ENSG00000160789	LOW
chr1_156134501_G_A	LMNA	ENSG00000160789	LOW
chr1_156135237_T_C	LMNA	ENSG00000160789	LOW
chr1_156135262_C_T	LMNA	ENSG00000160789	MODERATE
chr1_156135315_G_C	LMNA	ENSG00000160789	LOW
chr1_156136056_C_T	LMNA	ENSG00000160789	LOW
chr1_156136062_G_A	LMNA	ENSG00000160789	LOW
chr1_156136245_C_T	LMNA	ENSG00000160789	MODERATE
chr1_156136290_G_A	LMNA	ENSG00000160789	MODERATE
chr1_156136370_G_A	LMNA	ENSG00000160789	LOW
chr1_156136394_T_C	LMNA	ENSG00000160789	LOW
chr1_156136432_A_G	LMNA	ENSG00000160789	MODERATE
chr1_156137175_G_A	LMNA	ENSG00000160789	LOW
chr1_156137679_G_A	LMNA	ENSG00000160789	MODERATE
chr1_156137743_C_T	LMNA	ENSG00000160789	LOW
chr1_156138520_T_C	LMNA	ENSG00000160789	LOW
chr1_156138537_C_T	LMNA	ENSG00000160789	MODERATE
chr1_156138550_G_A	LMNA	ENSG00000160789	LOW
chr1_156138679_G_A	LMNA	ENSG00000160789	LOW
chr1_156767813_G_A	PRCC	ENSG00000143294	LOW
chr1_156767897_C_G	PRCC	ENSG00000143294	LOW
chr1_156768177_C_T	PRCC	ENSG00000143294	MODERATE
chr1_156782328_A_C	PRCC	ENSG00000143294	MODERATE
chr1_156782337_T_C	PRCC	ENSG00000143294	LOW
chr1_156786670_A_G	PRCC	ENSG00000143294	LOW
chr1_156786814_G_A	PRCC	ENSG00000143294	LOW
chr1_156787034_G_A	PRCC	ENSG00000143294	MODERATE
chr1_156791748_C_A	PRCC	ENSG00000143294	MODERATE
chr1_156794736_C_T	PRCC	ENSG00000143294	LOW
chr1_156797314_A_G	PRCC	ENSG00000143294	LOW
chr1_156842083_C_T	NTRK1	ENSG00000198400	LOW
chr1_156842116_G_A	NTRK1	ENSG00000198400	LOW
chr1_156842159_G_C	NTRK1	ENSG00000198400	MODERATE
chr1_156860950_C_T	NTRK1	ENSG00000198400	MODERATE
chr1_156860987_G_A	NTRK1	ENSG00000198400	MODERATE
chr1_156861066_C_T	NTRK1	ENSG00000198400	LOW
chr1_156864420_G_A	NTRK1	ENSG00000198400	LOW
chr1_156864797_C_T	NTRK1	ENSG00000198400	LOW
chr1_156868145_G_A	NTRK1	ENSG00000198400	MODERATE
chr1_156868232_T_A	NTRK1	ENSG00000198400	MODERATE
chr1_156868245_C_G	NTRK1	ENSG00000198400	MODERATE
chr1_156868511_C_T	NTRK1	ENSG00000198400	MODERATE
chr1_156868561_G_A	NTRK1	ENSG00000198400	MODERATE
chr1_156868568_T_C	NTRK1	ENSG00000198400	MODERATE
chr1_156868590_G_A	NTRK1	ENSG00000198400	LOW
chr1_156868641_G_A	NTRK1	ENSG00000198400	LOW
chr1_156871755_T_C	NTRK1	ENSG00000198400	MODERATE
chr1_156873647_C_A	NTRK1	ENSG00000198400	MODERATE
chr1_156873742_C_T	NTRK1	ENSG00000198400	LOW
chr1_156875564_C_T	NTRK1	ENSG00000198400	MODERATE
chr1_156875638_C_T	NTRK1	ENSG00000198400	LOW
chr1_156876418_G_A	NTRK1	ENSG00000198400	MODERATE
chr1_156876441_G_A	NTRK1	ENSG00000198400	LOW
chr1_156876508_G_A	NTRK1	ENSG00000198400	MODERATE
chr1_156879117_CA_C	NTRK1	ENSG00000198400	LOW
chr1_156879126_C_T	NTRK1	ENSG00000198400	MODERATE
chr1_156879154_G_T	NTRK1	ENSG00000198400	MODERATE
chr1_156879176_C_T	NTRK1	ENSG00000198400	LOW
chr1_156879203_C_T	NTRK1	ENSG00000198400	LOW
chr1_156879224_G_A	NTRK1	ENSG00000198400	LOW
chr1_156879360_C_T	NTRK1	ENSG00000198400	MODERATE
chr1_156881482_G_A	NTRK1	ENSG00000198400	MODERATE
chr1_156881493_C_T	NTRK1	ENSG00000198400	MODERATE
chr1_156881590_G_A	NTRK1	ENSG00000198400	MODERATE
chr1_157575693_A_G	FCRL4	ENSG00000163518	LOW
chr1_157578492_G_A	FCRL4	ENSG00000163518	LOW
chr1_157578805_G_A	FCRL4	ENSG00000163518	MODERATE
chr1_157578847_G_A	FCRL4	ENSG00000163518	MODERATE
chr1_157581531_C_G	FCRL4	ENSG00000163518	MODERATE
chr1_157581565_G_C	FCRL4	ENSG00000163518	LOW
chr1_157581612_C_T	FCRL4	ENSG00000163518	MODERATE
chr1_157586219_C_T	FCRL4	ENSG00000163518	MODERATE
chr1_157586256_G_C	FCRL4	ENSG00000163518	MODERATE
chr1_157586260_G_T	FCRL4	ENSG00000163518	MODERATE
chr1_157586369_C_T	FCRL4	ENSG00000163518	MODERATE
chr1_157587511_C_A	FCRL4	ENSG00000163518	MODERATE
chr1_157587895_T_C	FCRL4	ENSG00000163518	MODERATE
chr1_157587911_G_A	FCRL4	ENSG00000163518	LOW
chr1_157587973_G_A	FCRL4	ENSG00000163518	MODERATE
chr1_157588081_C_A	FCRL4	ENSG00000163518	MODERATE
chr1_157589286_G_A	FCRL4	ENSG00000163518	LOW
chr1_157589332_C_T	FCRL4	ENSG00000163518	MODERATE
chr1_157589438_T_C	FCRL4	ENSG00000163518	MODERATE
chr1_157596346_G_A	FCRL4	ENSG00000163518	MODERATE
chr1_157597919_G_A	FCRL4	ENSG00000163518	MODERATE
chr1_158611296_C_T	SPTA1	ENSG00000163554	MODERATE
chr1_158611370_A_G	SPTA1	ENSG00000163554	MODERATE
chr1_158612847_C_A	SPTA1	ENSG00000163554	MODERATE
chr1_158612856_T_C	SPTA1	ENSG00000163554	LOW
chr1_158613814_C_A	SPTA1	ENSG00000163554	MODERATE
chr1_158613841_C_T	SPTA1	ENSG00000163554	MODERATE
chr1_158614301_A_G	SPTA1	ENSG00000163554	MODERATE
chr1_158614313_G_GA	SPTA1	ENSG00000163554	LOW
chr1_158614313_G_GAA	SPTA1	ENSG00000163554	LOW
chr1_158614313_GA_G	SPTA1	ENSG00000163554	LOW
chr1_158617541_T_C	SPTA1	ENSG00000163554	MODERATE
chr1_158619315_T_C	SPTA1	ENSG00000163554	MODERATE
chr1_158619331_G_A	SPTA1	ENSG00000163554	MODERATE
chr1_158620197_G_A	SPTA1	ENSG00000163554	LOW
chr1_158620420_T_C	SPTA1	ENSG00000163554	MODERATE
chr1_158620455_C_G	SPTA1	ENSG00000163554	LOW
chr1_158622991_G_A	SPTA1	ENSG00000163554	LOW
chr1_158623057_G_A	SPTA1	ENSG00000163554	MODERATE
chr1_158623111_C_G	SPTA1	ENSG00000163554	MODERATE
chr1_158623145_G_A	SPTA1	ENSG00000163554	LOW
chr1_158623172_C_A	SPTA1	ENSG00000163554	LOW
chr1_158623199_AAGATCAGGAG_A	SPTA1	ENSG00000163554	LOW
chr1_158626886_G_C	SPTA1	ENSG00000163554	MODERATE
chr1_158626893_C_T	SPTA1	ENSG00000163554	MODERATE
chr1_158626894_G_A	SPTA1	ENSG00000163554	LOW
chr1_158627717_G_C	SPTA1	ENSG00000163554	MODERATE
chr1_158634601_T_C	SPTA1	ENSG00000163554	MODERATE
chr1_158635966_C_T	SPTA1	ENSG00000163554	LOW
chr1_158635967_C_T	SPTA1	ENSG00000163554	MODERATE
chr1_158635968_G_A	SPTA1	ENSG00000163554	MODERATE
chr1_158636659_G_T	SPTA1	ENSG00000163554	LOW
chr1_158636682_G_A	SPTA1	ENSG00000163554	MODERATE
chr1_158638077_C_A	SPTA1	ENSG00000163554	MODERATE
chr1_158638104_G_A	SPTA1	ENSG00000163554	LOW
chr1_158638145_T_G	SPTA1	ENSG00000163554	MODERATE
chr1_158638194_G_A	SPTA1	ENSG00000163554	LOW
chr1_158639896_G_A	SPTA1	ENSG00000163554	MODERATE
chr1_158639942_C_T	SPTA1	ENSG00000163554	LOW
chr1_158642440_C_T	SPTA1	ENSG00000163554	MODERATE
chr1_158642446_A_G	SPTA1	ENSG00000163554	MODERATE
chr1_158642496_C_T	SPTA1	ENSG00000163554	MODERATE
chr1_158642855_T_C	SPTA1	ENSG00000163554	MODERATE
chr1_158642929_C_T	SPTA1	ENSG00000163554	MODERATE
chr1_158642966_G_A	SPTA1	ENSG00000163554	MODERATE
chr1_158643315_G_A	SPTA1	ENSG00000163554	LOW
chr1_158644280_G_A	SPTA1	ENSG00000163554	LOW
chr1_158644351_G_A	SPTA1	ENSG00000163554	MODERATE
chr1_158645223_G_A	SPTA1	ENSG00000163554	MODERATE
chr1_158645531_G_A	SPTA1	ENSG00000163554	LOW
chr1_158645592_T_A	SPTA1	ENSG00000163554	MODERATE
chr1_158647596_T_C	SPTA1	ENSG00000163554	MODERATE
chr1_158647639_C_G	SPTA1	ENSG00000163554	MODERATE
chr1_158648525_A_G	SPTA1	ENSG00000163554	MODERATE
chr1_158648526_C_T	SPTA1	ENSG00000163554	MODERATE
chr1_158649938_A_C	SPTA1	ENSG00000163554	MODERATE
chr1_158651366_C_G	SPTA1	ENSG00000163554	HIGH
chr1_158651423_C_A	SPTA1	ENSG00000163554	MODERATE
chr1_158652485_C_G	SPTA1	ENSG00000163554	MODERATE
chr1_158653266_G_C	SPTA1	ENSG00000163554	LOW
chr1_158653354_G_A	SPTA1	ENSG00000163554	LOW
chr1_158654738_G_T	SPTA1	ENSG00000163554	MODERATE
chr1_158656588_C_T	SPTA1	ENSG00000163554	LOW
chr1_158657674_C_T	SPTA1	ENSG00000163554	MODERATE
chr1_158657682_G_T	SPTA1	ENSG00000163554	MODERATE
chr1_158661292_T_C	SPTA1	ENSG00000163554	MODERATE
chr1_158661368_T_C	SPTA1	ENSG00000163554	MODERATE
chr1_158661381_A_C	SPTA1	ENSG00000163554	LOW
chr1_158661395_C_G	SPTA1	ENSG00000163554	MODERATE
chr1_158666331_A_G	SPTA1	ENSG00000163554	LOW
chr1_158667914_C_T	SPTA1	ENSG00000163554	MODERATE
chr1_158667938_T_C	SPTA1	ENSG00000163554	MODERATE
chr1_158667940_G_A	SPTA1	ENSG00000163554	LOW
chr1_158667976_T_C	SPTA1	ENSG00000163554	MODERATE
chr1_158669553_C_T	SPTA1	ENSG00000163554	MODERATE
chr1_158669554_G_A	SPTA1	ENSG00000163554	MODERATE
chr1_158669745_A_G	SPTA1	ENSG00000163554	LOW
chr1_158671364_A_G	SPTA1	ENSG00000163554	LOW
chr1_158671370_G_T	SPTA1	ENSG00000163554	LOW
chr1_158672138_C_T	SPTA1	ENSG00000163554	MODERATE
chr1_158677705_A_T	SPTA1	ENSG00000163554	LOW
chr1_158677732_A_G	SPTA1	ENSG00000163554	LOW
chr1_158677841_T_A	SPTA1	ENSG00000163554	LOW
chr1_158678415_T_C	SPTA1	ENSG00000163554	LOW
chr1_158678420_T_C	SPTA1	ENSG00000163554	MODERATE
chr1_158678438_C_T	SPTA1	ENSG00000163554	MODERATE
chr1_158678534_C_T	SPTA1	ENSG00000163554	MODERATE
chr1_158680578_C_T	SPTA1	ENSG00000163554	LOW
chr1_158680687_G_A	SPTA1	ENSG00000163554	MODERATE
chr1_158681606_C_T	SPTA1	ENSG00000163554	MODERATE
chr1_158683385_G_A	SPTA1	ENSG00000163554	MODERATE
chr1_158683388_C_T	SPTA1	ENSG00000163554	MODERATE
chr1_158685246_G_A	SPTA1	ENSG00000163554	LOW
chr1_158685313_G_C	SPTA1	ENSG00000163554	MODERATE
chr1_158685318_C_T	SPTA1	ENSG00000163554	LOW
chr1_158685339_C_G	SPTA1	ENSG00000163554	MODERATE
chr1_158686491_T_C	SPTA1	ENSG00000163554	LOW
chr1_161328437_G_A	SDHC	ENSG00000143252	MODERATE
chr1_161663259_C_T	FCGR2B	ENSG00000072694	LOW
chr1_161671397_C_T	FCGR2B	ENSG00000072694	MODERATE
chr1_161671422_A_T	FCGR2B	ENSG00000072694	MODERATE
chr1_161671438_C_T	FCGR2B	ENSG00000072694	LOW
chr1_161671447_G_A	FCGR2B	ENSG00000072694	LOW
chr1_161671477_G_A	FCGR2B	ENSG00000072694	LOW
chr1_161671501_C_T	FCGR2B	ENSG00000072694	LOW
chr1_161671540_C_T	FCGR2B	ENSG00000072694	LOW
chr1_161671543_G_T	FCGR2B	ENSG00000072694	LOW
chr1_161671594_G_A	FCGR2B	ENSG00000072694	LOW
chr1_161673097_A_C	FCGR2B	ENSG00000072694	MODERATE
chr1_161673113_C_T	FCGR2B	ENSG00000072694	MODERATE
chr1_161673192_G_A	FCGR2B	ENSG00000072694	LOW
chr1_161673195_G_A	FCGR2B	ENSG00000072694	LOW
chr1_161673197_A_T	FCGR2B	ENSG00000072694	MODERATE
chr1_161673235_C_A	FCGR2B	ENSG00000072694	LOW
chr1_161673235_C_G	FCGR2B	ENSG00000072694	LOW
chr1_161673966_G_C	FCGR2B	ENSG00000072694	MODERATE
chr1_161674008_T_C	FCGR2B	ENSG00000072694	MODERATE
chr1_161675262_C_T	FCGR2B	ENSG00000072694	MODERATE
chr1_161675268_T_G	FCGR2B	ENSG00000072694	MODERATE
chr1_161677531_C_T	FCGR2B	ENSG00000072694	MODERATE
chr1_162754681_T_C	DDR2	ENSG00000162733	LOW
chr1_162754846_T_C	DDR2	ENSG00000162733	LOW
chr1_162755287_C_T	DDR2	ENSG00000162733	LOW
chr1_162759823_C_T	DDR2	ENSG00000162733	LOW
chr1_162761252_T_C	DDR2	ENSG00000162733	LOW
chr1_162767326_C_G	DDR2	ENSG00000162733	LOW
chr1_162770331_G_A	DDR2	ENSG00000162733	MODERATE
chr1_162772028_C_T	DDR2	ENSG00000162733	LOW
chr1_162772199_G_A	DDR2	ENSG00000162733	LOW
chr1_162772253_T_C	DDR2	ENSG00000162733	LOW
chr1_164559883_G_A	PBX1	ENSG00000185630	MODERATE
chr1_164559897_C_T	PBX1	ENSG00000185630	LOW
chr1_164792570_G_T	PBX1	ENSG00000185630	LOW
chr1_164820118_G_A	PBX1	ENSG00000185630	MODERATE
chr1_170664256_C_T	PRRX1	ENSG00000116132	MODERATE
chr1_170664428_C_T	PRRX1	ENSG00000116132	LOW
chr1_170726325_G_A	PRRX1	ENSG00000116132	MODERATE
chr1_170736048_C_A	PRRX1	ENSG00000116132	MODERATE
chr1_179107730_C_G	ABL2	ENSG00000143322	LOW
chr1_179108088_T_C	ABL2	ENSG00000143322	MODERATE
chr1_179108134_G_A	ABL2	ENSG00000143322	HIGH
chr1_179108280_G_C	ABL2	ENSG00000143322	MODERATE
chr1_179108478_T_C	ABL2	ENSG00000143322	MODERATE
chr1_179108530_AGCCCG_A	ABL2	ENSG00000143322	HIGH
chr1_179108917_T_A	ABL2	ENSG00000143322	MODERATE
chr1_179109003_C_T	ABL2	ENSG00000143322	MODERATE
chr1_179109029_A_G	ABL2	ENSG00000143322	LOW
chr1_179110281_C_T	ABL2	ENSG00000143322	HIGH
chr1_179110285_G_A	ABL2	ENSG00000143322	MODERATE
chr1_179110287_G_A	ABL2	ENSG00000143322	MODERATE
chr1_179110421_C_T	ABL2	ENSG00000143322	LOW
chr1_179112403_G_A	ABL2	ENSG00000143322	LOW
chr1_179114945_T_G	ABL2	ENSG00000143322	LOW
chr1_179117374_T_C	ABL2	ENSG00000143322	MODERATE
chr1_179118724_T_C	ABL2	ENSG00000143322	LOW
chr1_179121667_G_A	ABL2	ENSG00000143322	LOW
chr1_179121845_C_T	ABL2	ENSG00000143322	MODERATE
chr1_179121854_G_A	ABL2	ENSG00000143322	MODERATE
chr1_179126413_C_T	ABL2	ENSG00000143322	LOW
chr1_186314729_G_T	TPR	ENSG00000047410	LOW
chr1_186318508_T_C	TPR	ENSG00000047410	MODERATE
chr1_186318514_A_G	TPR	ENSG00000047410	MODERATE
chr1_186322380_T_C	TPR	ENSG00000047410	LOW
chr1_186325795_A_C	TPR	ENSG00000047410	LOW
chr1_186326186_C_T	TPR	ENSG00000047410	MODERATE
chr1_186326203_A_G	TPR	ENSG00000047410	LOW
chr1_186327526_A_G	TPR	ENSG00000047410	LOW
chr1_186331506_T_C	TPR	ENSG00000047410	MODERATE
chr1_186332304_C_T	TPR	ENSG00000047410	MODERATE
chr1_186332315_T_C	TPR	ENSG00000047410	LOW
chr1_186333140_T_C	TPR	ENSG00000047410	MODERATE
chr1_186333211_G_A	TPR	ENSG00000047410	MODERATE
chr1_186334388_T_C	TPR	ENSG00000047410	MODERATE
chr1_186334396_G_C	TPR	ENSG00000047410	MODERATE
chr1_186334538_T_TA	TPR	ENSG00000047410	LOW
chr1_186336615_C_A	TPR	ENSG00000047410	MODERATE
chr1_186337038_T_C	TPR	ENSG00000047410	MODERATE
chr1_186339666_C_A	TPR	ENSG00000047410	MODERATE
chr1_186341028_C_G	TPR	ENSG00000047410	MODERATE
chr1_186341121_T_C	TPR	ENSG00000047410	LOW
chr1_186343336_T_C	TPR	ENSG00000047410	MODERATE
chr1_186343356_A_G	TPR	ENSG00000047410	LOW
chr1_186343898_T_C	TPR	ENSG00000047410	LOW
chr1_186343976_C_T	TPR	ENSG00000047410	MODERATE
chr1_186343997_C_T	TPR	ENSG00000047410	MODERATE
chr1_186344065_C_T	TPR	ENSG00000047410	MODERATE
chr1_186344390_T_C	TPR	ENSG00000047410	LOW
chr1_186344475_A_G	TPR	ENSG00000047410	MODERATE
chr1_186345630_T_G	TPR	ENSG00000047410	MODERATE
chr1_186347356_C_T	TPR	ENSG00000047410	MODERATE
chr1_186347378_C_T	TPR	ENSG00000047410	MODERATE
chr1_186352110_C_T	TPR	ENSG00000047410	MODERATE
chr1_186352117_A_AT	TPR	ENSG00000047410	LOW
chr1_186352117_A_G	TPR	ENSG00000047410	LOW
chr1_186355678_A_G	TPR	ENSG00000047410	MODERATE
chr1_186357567_A_T	TPR	ENSG00000047410	MODERATE
chr1_186357625_TA_T	TPR	ENSG00000047410	LOW
chr1_186358640_C_T	TPR	ENSG00000047410	MODERATE
chr1_186358641_G_T	TPR	ENSG00000047410	LOW
chr1_186359826_T_C	TPR	ENSG00000047410	LOW
chr1_186359859_T_C	TPR	ENSG00000047410	LOW
chr1_186360826_T_C	TPR	ENSG00000047410	MODERATE
chr1_186360827_A_G	TPR	ENSG00000047410	MODERATE
chr1_186361636_T_C	TPR	ENSG00000047410	MODERATE
chr1_186361703_C_T	TPR	ENSG00000047410	MODERATE
chr1_186362872_C_T	TPR	ENSG00000047410	MODERATE
chr1_186362934_T_G	TPR	ENSG00000047410	MODERATE
chr1_186363409_C_T	TPR	ENSG00000047410	MODERATE
chr1_186367896_T_A	TPR	ENSG00000047410	MODERATE
chr1_186370987_G_A	TPR	ENSG00000047410	MODERATE
chr1_186375005_G_A	TPR	ENSG00000047410	LOW
chr1_193122233_C_T	CDC73	ENSG00000134371	LOW
chr1_193125184_C_T	CDC73	ENSG00000134371	LOW
chr1_193142005_A_G	CDC73	ENSG00000134371	MODERATE
chr1_193203807_G_T	CDC73	ENSG00000134371	MODERATE
chr1_193212066_T_G	CDC73	ENSG00000134371	LOW
chr1_193212448_T_A	CDC73	ENSG00000134371	LOW
chr1_198639307_C_T	PTPRC	ENSG00000081237	LOW
chr1_198696775_C_G	PTPRC	ENSG00000081237	MODERATE
chr1_198696788_C_G	PTPRC	ENSG00000081237	LOW
chr1_198696813_G_C	PTPRC	ENSG00000081237	MODERATE
chr1_198699602_G_T	PTPRC	ENSG00000081237	MODERATE
chr1_198699632_G_C	PTPRC	ENSG00000081237	MODERATE
chr1_198699642_C_T	PTPRC	ENSG00000081237	MODERATE
chr1_198702524_A_G	PTPRC	ENSG00000081237	MODERATE
chr1_198706830_G_T	PTPRC	ENSG00000081237	MODERATE
chr1_198706934_A_C	PTPRC	ENSG00000081237	MODERATE
chr1_198708210_A_G	PTPRC	ENSG00000081237	MODERATE
chr1_198708223_C_T	PTPRC	ENSG00000081237	MODERATE
chr1_198708257_G_A	PTPRC	ENSG00000081237	LOW
chr1_198716687_G_A	PTPRC	ENSG00000081237	MODERATE
chr1_198716840_C_T	PTPRC	ENSG00000081237	MODERATE
chr1_198718101_C_G	PTPRC	ENSG00000081237	MODERATE
chr1_198722460_A_G	PTPRC	ENSG00000081237	LOW
chr1_198722466_T_A	PTPRC	ENSG00000081237	MODERATE
chr1_198732334_A_C	PTPRC	ENSG00000081237	MODERATE
chr1_198735165_C_T	PTPRC	ENSG00000081237	LOW
chr1_198749426_C_T	PTPRC	ENSG00000081237	LOW
chr1_198749475_G_A	PTPRC	ENSG00000081237	MODERATE
chr1_198752241_T_C	PTPRC	ENSG00000081237	LOW
chr1_198752298_T_C	PTPRC	ENSG00000081237	MODERATE
chr1_198752379_A_C	PTPRC	ENSG00000081237	LOW
chr1_198752744_A_G	PTPRC	ENSG00000081237	MODERATE
chr1_198754411_A_G	PTPRC	ENSG00000081237	LOW
chr1_198755930_G_A	PTPRC	ENSG00000081237	MODERATE
chr1_198756073_C_A	PTPRC	ENSG00000081237	LOW
chr1_202011149_T_C	ELF3	ENSG00000163435	MODERATE
chr1_202011983_C_A	ELF3	ENSG00000163435	MODERATE
chr1_202012090_C_G	ELF3	ENSG00000163435	LOW
chr1_202012105_T_C	ELF3	ENSG00000163435	LOW
chr1_202012170_G_A	ELF3	ENSG00000163435	MODERATE
chr1_202012369_T_C	ELF3	ENSG00000163435	LOW
chr1_202012646_G_A	ELF3	ENSG00000163435	MODERATE
chr1_202012677_C_T	ELF3	ENSG00000163435	LOW
chr1_202012734_T_C	ELF3	ENSG00000163435	LOW
chr1_202012938_GC_G	ELF3	ENSG00000163435	LOW
chr1_202012941_C_T	ELF3	ENSG00000163435	LOW
chr1_202012961_C_T	ELF3	ENSG00000163435	MODERATE
chr1_202012984_C_T	ELF3	ENSG00000163435	LOW
chr1_202012997_G_A	ELF3	ENSG00000163435	MODERATE
chr1_202013261_G_A	ELF3	ENSG00000163435	LOW
chr1_202013830_G_A	ELF3	ENSG00000163435	LOW
chr1_202013932_C_T	ELF3	ENSG00000163435	LOW
chr1_202013942_C_T	ELF3	ENSG00000163435	MODERATE
chr1_202015321_T_G	ELF3	ENSG00000163435	HIGH
chr1_204424954_G_A	PIK3C2B	ENSG00000133056	LOW
chr1_204425644_C_T	PIK3C2B	ENSG00000133056	MODERATE
chr1_204425675_T_C	PIK3C2B	ENSG00000133056	MODERATE
chr1_204427702_G_A	PIK3C2B	ENSG00000133056	LOW
chr1_204427753_A_T	PIK3C2B	ENSG00000133056	MODERATE
chr1_204429933_A_G	PIK3C2B	ENSG00000133056	LOW
chr1_204429936_G_A	PIK3C2B	ENSG00000133056	LOW
chr1_204429987_C_T	PIK3C2B	ENSG00000133056	LOW
chr1_204431672_G_C	PIK3C2B	ENSG00000133056	MODERATE
chr1_204433363_G_A	PIK3C2B	ENSG00000133056	LOW
chr1_204433372_C_T	PIK3C2B	ENSG00000133056	LOW
chr1_204433784_GCTC_G	PIK3C2B	ENSG00000133056	LOW
chr1_204433786_T_G	PIK3C2B	ENSG00000133056	LOW
chr1_204433900_C_T	PIK3C2B	ENSG00000133056	MODERATE
chr1_204434491_T_C	PIK3C2B	ENSG00000133056	MODERATE
chr1_204434531_A_G	PIK3C2B	ENSG00000133056	LOW
chr1_204434558_G_A	PIK3C2B	ENSG00000133056	LOW
chr1_204434561_C_T	PIK3C2B	ENSG00000133056	LOW
chr1_204438983_C_A	PIK3C2B	ENSG00000133056	LOW
chr1_204439007_G_A	PIK3C2B	ENSG00000133056	LOW
chr1_204440205_G_A	PIK3C2B	ENSG00000133056	LOW
chr1_204440219_G_A	PIK3C2B	ENSG00000133056	MODERATE
chr1_204441464_T_G	PIK3C2B	ENSG00000133056	LOW
chr1_204441511_T_A	PIK3C2B	ENSG00000133056	MODERATE
chr1_204441541_T_C	PIK3C2B	ENSG00000133056	MODERATE
chr1_204442560_C_G	PIK3C2B	ENSG00000133056	MODERATE
chr1_204442595_G_T	PIK3C2B	ENSG00000133056	MODERATE
chr1_204443460_T_C	PIK3C2B	ENSG00000133056	MODERATE
chr1_204444169_C_T	PIK3C2B	ENSG00000133056	LOW
chr1_204445948_C_G	PIK3C2B	ENSG00000133056	LOW
chr1_204447476_G_A	PIK3C2B	ENSG00000133056	MODERATE
chr1_204447491_G_A	PIK3C2B	ENSG00000133056	MODERATE
chr1_204447533_G_A	PIK3C2B	ENSG00000133056	MODERATE
chr1_204447537_G_C	PIK3C2B	ENSG00000133056	MODERATE
chr1_204447576_A_C	PIK3C2B	ENSG00000133056	MODERATE
chr1_204449236_G_A	PIK3C2B	ENSG00000133056	LOW
chr1_204450014_G_C	PIK3C2B	ENSG00000133056	MODERATE
chr1_204454683_G_A	PIK3C2B	ENSG00000133056	LOW
chr1_204455881_G_A	PIK3C2B	ENSG00000133056	MODERATE
chr1_204455900_G_A	PIK3C2B	ENSG00000133056	LOW
chr1_204457055_C_A	PIK3C2B	ENSG00000133056	MODERATE
chr1_204459870_G_C	PIK3C2B	ENSG00000133056	LOW
chr1_204460599_C_T	PIK3C2B	ENSG00000133056	MODERATE
chr1_204460628_T_C	PIK3C2B	ENSG00000133056	LOW
chr1_204460665_GTA_G	PIK3C2B	ENSG00000133056	LOW
chr1_204464062_G_A	PIK3C2B	ENSG00000133056	LOW
chr1_204464560_T_C	PIK3C2B	ENSG00000133056	MODERATE
chr1_204465310_G_A	PIK3C2B	ENSG00000133056	MODERATE
chr1_204468948_G_C	PIK3C2B	ENSG00000133056	LOW
chr1_204468985_G_T	PIK3C2B	ENSG00000133056	MODERATE
chr1_204469058_A_C	PIK3C2B	ENSG00000133056	MODERATE
chr1_204469077_C_T	PIK3C2B	ENSG00000133056	LOW
chr1_204469108_T_C	PIK3C2B	ENSG00000133056	MODERATE
chr1_204469136_G_A	PIK3C2B	ENSG00000133056	LOW
chr1_204469198_A_C	PIK3C2B	ENSG00000133056	MODERATE
chr1_204469206_C_T	PIK3C2B	ENSG00000133056	LOW
chr1_204469515_G_T	PIK3C2B	ENSG00000133056	LOW
chr1_204469558_C_A	PIK3C2B	ENSG00000133056	MODERATE
chr1_204469774_T_G	PIK3C2B	ENSG00000133056	MODERATE
chr1_204469780_C_T	PIK3C2B	ENSG00000133056	MODERATE
chr1_204469884_C_T	PIK3C2B	ENSG00000133056	LOW
chr1_204530752_A_T	MDM4	ENSG00000198625	LOW
chr1_204542780_A_G	MDM4	ENSG00000198625	LOW
chr1_204542788_A_C	MDM4	ENSG00000198625	MODERATE
chr1_204542818_A_G	MDM4	ENSG00000198625	LOW
chr1_204544660_A_G	MDM4	ENSG00000198625	LOW
chr1_204549286_C_A	MDM4	ENSG00000198625	LOW
chr1_204549329_A_C	MDM4	ENSG00000198625	MODERATE
chr1_204549337_G_A	MDM4	ENSG00000198625	LOW
chr1_204549341_A_G	MDM4	ENSG00000198625	MODERATE
chr1_204549402_C_T	MDM4	ENSG00000198625	MODERATE
chr1_204549403_T_C	MDM4	ENSG00000198625	LOW
chr1_204549443_G_A	MDM4	ENSG00000198625	MODERATE
chr1_204549571_G_A	MDM4	ENSG00000198625	LOW
chr1_205599928_AT_A	ELK4	ENSG00000158711	LOW
chr1_205616559_AG_A	ELK4	ENSG00000158711	HIGH
chr1_205620176_C_T	ELK4	ENSG00000158711	MODERATE
chr1_205620180_G_C	ELK4	ENSG00000158711	MODERATE
chr1_205620392_T_C	ELK4	ENSG00000158711	LOW
chr1_205620402_G_A	ELK4	ENSG00000158711	MODERATE
chr1_205620446_C_T	ELK4	ENSG00000158711	LOW
chr1_205620734_G_A	ELK4	ENSG00000158711	LOW
chr1_205659279_T_C	SLC45A3	ENSG00000158715	LOW
chr1_205659297_G_A	SLC45A3	ENSG00000158715	LOW
chr1_205659314_C_T	SLC45A3	ENSG00000158715	MODERATE
chr1_205659343_T_G	SLC45A3	ENSG00000158715	MODERATE
chr1_205659422_G_C	SLC45A3	ENSG00000158715	MODERATE
chr1_205659440_G_A	SLC45A3	ENSG00000158715	MODERATE
chr1_205659445_G_A	SLC45A3	ENSG00000158715	MODERATE
chr1_205659488_C_T	SLC45A3	ENSG00000158715	MODERATE
chr1_205659512_C_T	SLC45A3	ENSG00000158715	MODERATE
chr1_205659513_G_A	SLC45A3	ENSG00000158715	LOW
chr1_205659563_G_A	SLC45A3	ENSG00000158715	MODERATE
chr1_205659590_T_C	SLC45A3	ENSG00000158715	MODERATE
chr1_205659652_C_T	SLC45A3	ENSG00000158715	MODERATE
chr1_205661930_G_A	SLC45A3	ENSG00000158715	LOW
chr1_205661956_C_T	SLC45A3	ENSG00000158715	MODERATE
chr1_205662066_AGAGAG_A	SLC45A3	ENSG00000158715	HIGH
chr1_205662088_C_T	SLC45A3	ENSG00000158715	MODERATE
chr1_205662120_C_T	SLC45A3	ENSG00000158715	MODERATE
chr1_205662122_A_G	SLC45A3	ENSG00000158715	LOW
chr1_205662905_C_T	SLC45A3	ENSG00000158715	MODERATE
chr1_205663009_T_C	SLC45A3	ENSG00000158715	MODERATE
chr1_205663038_C_T	SLC45A3	ENSG00000158715	LOW
chr1_205663089_GGCCGACAGCCCTTCTGCTGGCTCGGTGGGGCCCAGC_G	SLC45A3	ENSG00000158715	MODERATE
chr1_205663308_G_A	SLC45A3	ENSG00000158715	LOW
chr1_205663408_C_T	SLC45A3	ENSG00000158715	MODERATE
chr1_205663413_G_T	SLC45A3	ENSG00000158715	LOW
chr1_205663482_G_T	SLC45A3	ENSG00000158715	LOW
chr1_205663584_C_T	SLC45A3	ENSG00000158715	LOW
chr1_205663586_G_A	SLC45A3	ENSG00000158715	MODERATE
chr1_206474378_C_T	IKBKE	ENSG00000263528	LOW
chr1_206474379_C_T	IKBKE	ENSG00000263528	LOW
chr1_206474399_G_A	IKBKE	ENSG00000263528	LOW
chr1_206474444_T_C	IKBKE	ENSG00000263528	LOW
chr1_206474874_C_T	IKBKE	ENSG00000263528	MODERATE
chr1_206474986_G_A	IKBKE	ENSG00000263528	MODERATE
chr1_206476254_C_T	IKBKE	ENSG00000263528	LOW
chr1_206476697_G_A	IKBKE	ENSG00000263528	MODERATE
chr1_206476722_A_G	IKBKE	ENSG00000263528	LOW
chr1_206476728_G_A	IKBKE	ENSG00000263528	LOW
chr1_206476843_G_A	IKBKE	ENSG00000263528	LOW
chr1_206477764_G_A	IKBKE	ENSG00000263528	LOW
chr1_206477800_G_A	IKBKE	ENSG00000263528	LOW
chr1_206477801_C_T	IKBKE	ENSG00000263528	MODERATE
chr1_206479061_G_A	IKBKE	ENSG00000263528	MODERATE
chr1_206479084_C_G	IKBKE	ENSG00000263528	LOW
chr1_206479133_C_T	IKBKE	ENSG00000263528	MODERATE
chr1_206479893_G_A	IKBKE	ENSG00000263528	MODERATE
chr1_206480025_G_A	IKBKE	ENSG00000263528	MODERATE
chr1_206485232_G_A	IKBKE	ENSG00000263528	LOW
chr1_206490815_C_G	IKBKE	ENSG00000263528	LOW
chr1_206490816_C_T	IKBKE	ENSG00000263528	LOW
chr1_206490817_AG_A	IKBKE	ENSG00000263528	HIGH
chr1_206490820_G_C	IKBKE	ENSG00000263528	LOW
chr1_206490822_T_TGTTTCC	IKBKE	ENSG00000263528	MODERATE
chr1_206491719_C_T	IKBKE	ENSG00000263528	MODERATE
chr1_206493048_C_T	IKBKE	ENSG00000263528	LOW
chr1_206493120_G_T	IKBKE	ENSG00000263528	HIGH
chr1_206493268_C_T	IKBKE	ENSG00000263528	LOW
chr1_206493991_G_A	IKBKE	ENSG00000263528	MODERATE
chr1_206496132_C_T	IKBKE	ENSG00000263528	MODERATE
chr1_240776199_C_T	RGS7	ENSG00000182901	LOW
chr1_240801466_C_T	RGS7	ENSG00000182901	MODERATE
chr1_240811913_T_C	RGS7	ENSG00000182901	LOW
chr1_240816388_T_C	RGS7	ENSG00000182901	MODERATE
chr1_241098728_T_C	RGS7	ENSG00000182901	MODERATE
chr1_241497876_C_T	FH	ENSG00000091483	LOW
chr1_241500565_C_G	FH	ENSG00000091483	MODERATE
chr1_241504223_C_T	FH	ENSG00000091483	LOW
chr1_241506117_C_T	FH	ENSG00000091483	MODERATE
chr1_241517232_C_T	FH	ENSG00000091483	MODERATE
chr1_241519717_G_C	FH	ENSG00000091483	HIGH
chr1_241848731_G_A	EXO1	ENSG00000174371	LOW
chr1_241849106_C_T	EXO1	ENSG00000174371	LOW
chr1_241850533_C_T	EXO1	ENSG00000174371	LOW
chr1_241850563_A_C	EXO1	ENSG00000174371	LOW
chr1_241852289_T_C	EXO1	ENSG00000174371	LOW
chr1_241852377_C_A	EXO1	ENSG00000174371	MODERATE
chr1_241853401_G_A	EXO1	ENSG00000174371	MODERATE
chr1_241853437_C_T	EXO1	ENSG00000174371	MODERATE
chr1_241857348_G_T	EXO1	ENSG00000174371	MODERATE
chr1_241858707_G_A	EXO1	ENSG00000174371	MODERATE
chr1_241860547_A_G	EXO1	ENSG00000174371	MODERATE
chr1_241860569_A_T	EXO1	ENSG00000174371	MODERATE
chr1_241860580_G_A	EXO1	ENSG00000174371	MODERATE
chr1_241860596_A_G	EXO1	ENSG00000174371	MODERATE
chr1_241860599_A_G	EXO1	ENSG00000174371	MODERATE
chr1_241860652_C_T	EXO1	ENSG00000174371	LOW
chr1_241861406_A_G	EXO1	ENSG00000174371	LOW
chr1_241861465_T_C	EXO1	ENSG00000174371	MODERATE
chr1_241866849_A_G	EXO1	ENSG00000174371	MODERATE
chr1_241866851_A_G	EXO1	ENSG00000174371	MODERATE
chr1_241866952_A_G	EXO1	ENSG00000174371	LOW
chr1_241867053_G_A	EXO1	ENSG00000174371	MODERATE
chr1_241872080_C_T	EXO1	ENSG00000174371	MODERATE
chr1_241872136_G_A	EXO1	ENSG00000174371	MODERATE
chr1_241872142_G_C	EXO1	ENSG00000174371	MODERATE
chr1_241872212_T_G	EXO1	ENSG00000174371	MODERATE
chr1_241878764_A_G	EXO1	ENSG00000174371	LOW
chr1_241878774_G_A	EXO1	ENSG00000174371	MODERATE
chr1_241878858_T_C	EXO1	ENSG00000174371	MODERATE
chr1_241878904_G_A	EXO1	ENSG00000174371	MODERATE
chr1_241878921_A_G	EXO1	ENSG00000174371	MODERATE
chr1_241878999_G_A	EXO1	ENSG00000174371	MODERATE
chr1_241879062_A_G	EXO1	ENSG00000174371	MODERATE
chr1_241879097_G_A	EXO1	ENSG00000174371	LOW
chr1_241879135_G_A	EXO1	ENSG00000174371	MODERATE
chr1_241879152_C_G	EXO1	ENSG00000174371	MODERATE
chr1_241879152_C_T	EXO1	ENSG00000174371	MODERATE
chr1_241879164_C_T	EXO1	ENSG00000174371	MODERATE
chr1_241879217_C_T	EXO1	ENSG00000174371	LOW
chr1_241879236_C_T	EXO1	ENSG00000174371	HIGH
chr1_241879243_A_G	EXO1	ENSG00000174371	MODERATE
chr1_241881912_C_G	EXO1	ENSG00000174371	LOW
chr1_241881973_C_T	EXO1	ENSG00000174371	MODERATE
chr1_241881981_T_A	EXO1	ENSG00000174371	LOW
chr1_241881989_CAAAA_C	EXO1	ENSG00000174371	HIGH
chr1_241885313_G_C	EXO1	ENSG00000174371	HIGH
chr1_241885372_C_T	EXO1	ENSG00000174371	MODERATE
chr1_241885378_G_A	EXO1	ENSG00000174371	MODERATE
chr1_241885411_C_T	EXO1	ENSG00000174371	MODERATE
chr1_241889525_A_G	EXO1	ENSG00000174371	LOW
chr1_243645975_C_T	AKT3	ENSG00000117020	MODERATE
chr1_243695598_T_C	AKT3	ENSG00000117020	LOW
chr2_15942154_G_C	MYCN	ENSG00000134323	LOW
chr2_15942175_C_A	MYCN	ENSG00000134323	MODERATE
chr2_15942271_G_A	MYCN	ENSG00000134323	LOW
chr2_15942392_G_T	MYCN	ENSG00000134323	MODERATE
chr2_15942774_C_T	MYCN	ENSG00000134323	MODERATE
chr2_15942778_C_G	MYCN	ENSG00000134323	LOW
chr2_15945545_T_C	MYCN	ENSG00000134323	LOW
chr2_15945695_C_T	MYCN	ENSG00000134323	LOW
chr2_15945776_G_T	MYCN	ENSG00000134323	LOW
chr2_15945795_C_G	MYCN	ENSG00000134323	MODERATE
chr2_15945813_A_G	MYCN	ENSG00000134323	MODERATE
chr2_15945954_G_T	MYCN	ENSG00000134323	MODERATE
chr2_15946014_C_T	MYCN	ENSG00000134323	MODERATE
chr2_24658704_C_T	NCOA1	ENSG00000084676	LOW
chr2_24683058_G_C	NCOA1	ENSG00000084676	LOW
chr2_24697794_A_G	NCOA1	ENSG00000084676	LOW
chr2_24706598_C_T	NCOA1	ENSG00000084676	LOW
chr2_24706762_A_G	NCOA1	ENSG00000084676	MODERATE
chr2_24706904_T_C	NCOA1	ENSG00000084676	LOW
chr2_24706955_T_C	NCOA1	ENSG00000084676	LOW
chr2_24706982_A_T	NCOA1	ENSG00000084676	LOW
chr2_24707186_A_T	NCOA1	ENSG00000084676	MODERATE
chr2_24707194_T_C	NCOA1	ENSG00000084676	MODERATE
chr2_24707213_G_A	NCOA1	ENSG00000084676	LOW
chr2_24707231_G_A	NCOA1	ENSG00000084676	LOW
chr2_24707393_C_T	NCOA1	ENSG00000084676	LOW
chr2_24707491_G_T	NCOA1	ENSG00000084676	MODERATE
chr2_24707495_T_C	NCOA1	ENSG00000084676	LOW
chr2_24707507_T_C	NCOA1	ENSG00000084676	LOW
chr2_24707567_C_T	NCOA1	ENSG00000084676	LOW
chr2_24707712_C_G	NCOA1	ENSG00000084676	MODERATE
chr2_24707851_C_G	NCOA1	ENSG00000084676	MODERATE
chr2_24711081_G_A	NCOA1	ENSG00000084676	MODERATE
chr2_24726652_A_G	NCOA1	ENSG00000084676	MODERATE
chr2_24728312_T_C	NCOA1	ENSG00000084676	MODERATE
chr2_24729548_A_C	NCOA1	ENSG00000084676	LOW
chr2_24742034_G_A	NCOA1	ENSG00000084676	MODERATE
chr2_24752076_T_G	NCOA1	ENSG00000084676	LOW
chr2_24752089_C_T	NCOA1	ENSG00000084676	MODERATE
chr2_24758086_A_G	NCOA1	ENSG00000084676	MODERATE
chr2_24768343_C_T	NCOA1	ENSG00000084676	LOW
chr2_25240315_G_A	DNMT3A	ENSG00000119772	MODERATE
chr2_25240662_G_A	DNMT3A	ENSG00000119772	LOW
chr2_25243895_C_T	DNMT3A	ENSG00000119772	LOW
chr2_25243930_C_A	DNMT3A	ENSG00000119772	MODERATE
chr2_25246203_C_T	DNMT3A	ENSG00000119772	LOW
chr2_25246295_AG_A	DNMT3A	ENSG00000119772	HIGH
chr2_25246633_C_T	DNMT3A	ENSG00000119772	LOW
chr2_25246744_CG_C	DNMT3A	ENSG00000119772	HIGH
chr2_25246759_C_T	DNMT3A	ENSG00000119772	LOW
chr2_25246778_T_C	DNMT3A	ENSG00000119772	HIGH
chr2_25247044_C_T	DNMT3A	ENSG00000119772	LOW
chr2_25247089_G_A	DNMT3A	ENSG00000119772	HIGH
chr2_25247118_C_T	DNMT3A	ENSG00000119772	MODERATE
chr2_25247606_G_A	DNMT3A	ENSG00000119772	LOW
chr2_25247612_G_A	DNMT3A	ENSG00000119772	LOW
chr2_25282679_C_T	DNMT3A	ENSG00000119772	LOW
chr2_25282703_G_A	DNMT3A	ENSG00000119772	LOW
chr2_25300227_T_G	DNMT3A	ENSG00000119772	MODERATE
chr2_25313958_G_A	DNMT3A	ENSG00000119772	LOW
chr2_25742149_C_T	ASXL2	ENSG00000143970	LOW
chr2_25742226_G_T	ASXL2	ENSG00000143970	MODERATE
chr2_25742232_C_T	ASXL2	ENSG00000143970	MODERATE
chr2_25743955_T_C	ASXL2	ENSG00000143970	LOW
chr2_25743994_T_A	ASXL2	ENSG00000143970	LOW
chr2_25744247_C_T	ASXL2	ENSG00000143970	MODERATE
chr2_25744287_C_T	ASXL2	ENSG00000143970	MODERATE
chr2_25744306_G_A	ASXL2	ENSG00000143970	LOW
chr2_25749751_T_C	ASXL2	ENSG00000143970	MODERATE
chr2_25749916_T_C	ASXL2	ENSG00000143970	MODERATE
chr2_25750067_C_T	ASXL2	ENSG00000143970	MODERATE
chr2_25750124_G_A	ASXL2	ENSG00000143970	MODERATE
chr2_25750191_C_T	ASXL2	ENSG00000143970	LOW
chr2_25759478_G_A	ASXL2	ENSG00000143970	LOW
chr2_25771543_A_AG	ASXL2	ENSG00000143970	LOW
chr2_25799408_T_C	ASXL2	ENSG00000143970	MODERATE
chr2_25878210_C_T	ASXL2	ENSG00000143970	MODERATE
chr2_29193225_C_T	ALK	ENSG00000171094	LOW
chr2_29193286_C_T	ALK	ENSG00000171094	MODERATE
chr2_29193500_G_C	ALK	ENSG00000171094	MODERATE
chr2_29193511_CCTT_C	ALK	ENSG00000171094	MODERATE
chr2_29193529_T_G	ALK	ENSG00000171094	MODERATE
chr2_29193615_T_C	ALK	ENSG00000171094	MODERATE
chr2_29193661_C_T	ALK	ENSG00000171094	MODERATE
chr2_29193706_T_C	ALK	ENSG00000171094	MODERATE
chr2_29193749_G_A	ALK	ENSG00000171094	LOW
chr2_29193812_C_T	ALK	ENSG00000171094	LOW
chr2_29193827_C_T	ALK	ENSG00000171094	LOW
chr2_29193928_G_A	ALK	ENSG00000171094	LOW
chr2_29197657_A_G	ALK	ENSG00000171094	MODERATE
chr2_29220751_C_T	ALK	ENSG00000171094	LOW
chr2_29220752_G_A	ALK	ENSG00000171094	MODERATE
chr2_29220757_G_A	ALK	ENSG00000171094	LOW
chr2_29222592_G_T	ALK	ENSG00000171094	LOW
chr2_29223336_G_A	ALK	ENSG00000171094	LOW
chr2_29223422_G_A	ALK	ENSG00000171094	LOW
chr2_29223491_C_T	ALK	ENSG00000171094	LOW
chr2_29225474_G_A	ALK	ENSG00000171094	LOW
chr2_29226932_G_T	ALK	ENSG00000171094	LOW
chr2_29226953_C_T	ALK	ENSG00000171094	LOW
chr2_29226954_G_A	ALK	ENSG00000171094	MODERATE
chr2_29226959_G_A	ALK	ENSG00000171094	LOW
chr2_29227061_G_A	ALK	ENSG00000171094	LOW
chr2_29227635_A_C	ALK	ENSG00000171094	MODERATE
chr2_29229023_G_A	ALK	ENSG00000171094	LOW
chr2_29229045_T_C	ALK	ENSG00000171094	MODERATE
chr2_29232401_A_G	ALK	ENSG00000171094	LOW
chr2_29232409_C_T	ALK	ENSG00000171094	MODERATE
chr2_29233574_G_A	ALK	ENSG00000171094	LOW
chr2_29233668_A_G	ALK	ENSG00000171094	MODERATE
chr2_29239767_G_A	ALK	ENSG00000171094	LOW
chr2_29251101_G_A	ALK	ENSG00000171094	LOW
chr2_29251243_C_T	ALK	ENSG00000171094	MODERATE
chr2_29275101_G_A	ALK	ENSG00000171094	MODERATE
chr2_29275128_G_A	ALK	ENSG00000171094	MODERATE
chr2_29275447_C_T	ALK	ENSG00000171094	MODERATE
chr2_29296964_C_A	ALK	ENSG00000171094	MODERATE
chr2_29318325_C_G	ALK	ENSG00000171094	LOW
chr2_29320797_T_C	ALK	ENSG00000171094	LOW
chr2_29320833_G_A	ALK	ENSG00000171094	LOW
chr2_29320870_A_G	ALK	ENSG00000171094	MODERATE
chr2_29531928_G_A	ALK	ENSG00000171094	MODERATE
chr2_29694870_C_T	ALK	ENSG00000171094	MODERATE
chr2_29694917_G_A	ALK	ENSG00000171094	LOW
chr2_29694921_G_A	ALK	ENSG00000171094	MODERATE
chr2_29694994_A_G	ALK	ENSG00000171094	MODERATE
chr2_29717660_A_G	ALK	ENSG00000171094	LOW
chr2_29717663_A_T	ALK	ENSG00000171094	LOW
chr2_29920044_C_T	ALK	ENSG00000171094	MODERATE
chr2_29920045_G_A	ALK	ENSG00000171094	LOW
chr2_29920188_G_A	ALK	ENSG00000171094	MODERATE
chr2_29920191_G_A	ALK	ENSG00000171094	MODERATE
chr2_29920370_G_C	ALK	ENSG00000171094	MODERATE
chr2_29920375_G_A	ALK	ENSG00000171094	LOW
chr2_29920391_G_A	ALK	ENSG00000171094	MODERATE
chr2_29920616_G_T	ALK	ENSG00000171094	MODERATE
chr2_29920631_AG_A	ALK	ENSG00000171094	HIGH
chr2_29920633_G_C	ALK	ENSG00000171094	LOW
chr2_29920634_A_G	ALK	ENSG00000171094	MODERATE
chr2_32357173_T_C	BIRC6	ENSG00000115760	LOW
chr2_32357206_G_A	BIRC6	ENSG00000115760	LOW
chr2_32377718_T_G	BIRC6	ENSG00000115760	LOW
chr2_32377761_G_A	BIRC6	ENSG00000115760	MODERATE
chr2_32388763_C_T	BIRC6	ENSG00000115760	MODERATE
chr2_32388786_T_C	BIRC6	ENSG00000115760	LOW
chr2_32388853_C_T	BIRC6	ENSG00000115760	MODERATE
chr2_32401315_G_A	BIRC6	ENSG00000115760	MODERATE
chr2_32414776_A_G	BIRC6	ENSG00000115760	LOW
chr2_32414845_A_G	BIRC6	ENSG00000115760	LOW
chr2_32415328_A_G	BIRC6	ENSG00000115760	LOW
chr2_32415352_C_T	BIRC6	ENSG00000115760	LOW
chr2_32415744_G_C	BIRC6	ENSG00000115760	MODERATE
chr2_32415972_C_T	BIRC6	ENSG00000115760	MODERATE
chr2_32415973_G_A	BIRC6	ENSG00000115760	LOW
chr2_32416147_G_A	BIRC6	ENSG00000115760	LOW
chr2_32430930_C_T	BIRC6	ENSG00000115760	MODERATE
chr2_32431085_C_T	BIRC6	ENSG00000115760	LOW
chr2_32433719_C_T	BIRC6	ENSG00000115760	LOW
chr2_32433730_C_T	BIRC6	ENSG00000115760	MODERATE
chr2_32433802_A_G	BIRC6	ENSG00000115760	MODERATE
chr2_32439530_T_A	BIRC6	ENSG00000115760	LOW
chr2_32441343_T_C	BIRC6	ENSG00000115760	LOW
chr2_32442325_T_C	BIRC6	ENSG00000115760	MODERATE
chr2_32443497_C_T	BIRC6	ENSG00000115760	LOW
chr2_32443563_A_G	BIRC6	ENSG00000115760	LOW
chr2_32448922_C_G	BIRC6	ENSG00000115760	MODERATE
chr2_32463354_G_A	BIRC6	ENSG00000115760	LOW
chr2_32464596_C_T	BIRC6	ENSG00000115760	MODERATE
chr2_32464691_A_T	BIRC6	ENSG00000115760	LOW
chr2_32464761_G_A	BIRC6	ENSG00000115760	MODERATE
chr2_32464770_C_G	BIRC6	ENSG00000115760	MODERATE
chr2_32464774_C_T	BIRC6	ENSG00000115760	MODERATE
chr2_32464810_A_G	BIRC6	ENSG00000115760	MODERATE
chr2_32465121_A_G	BIRC6	ENSG00000115760	LOW
chr2_32467563_A_G	BIRC6	ENSG00000115760	MODERATE
chr2_32467617_A_G	BIRC6	ENSG00000115760	MODERATE
chr2_32467722_G_A	BIRC6	ENSG00000115760	MODERATE
chr2_32467965_C_T	BIRC6	ENSG00000115760	LOW
chr2_32469519_A_G	BIRC6	ENSG00000115760	LOW
chr2_32471006_C_G	BIRC6	ENSG00000115760	LOW
chr2_32471116_C_G	BIRC6	ENSG00000115760	MODERATE
chr2_32473184_G_T	BIRC6	ENSG00000115760	MODERATE
chr2_32476275_A_G	BIRC6	ENSG00000115760	MODERATE
chr2_32477493_G_A	BIRC6	ENSG00000115760	LOW
chr2_32479586_T_C	BIRC6	ENSG00000115760	LOW
chr2_32481314_T_C	BIRC6	ENSG00000115760	LOW
chr2_32481349_G_T	BIRC6	ENSG00000115760	MODERATE
chr2_32481445_G_T	BIRC6	ENSG00000115760	MODERATE
chr2_32482481_A_G	BIRC6	ENSG00000115760	MODERATE
chr2_32485640_T_C	BIRC6	ENSG00000115760	LOW
chr2_32487662_C_G	BIRC6	ENSG00000115760	MODERATE
chr2_32487710_C_G	BIRC6	ENSG00000115760	MODERATE
chr2_32488623_C_T	BIRC6	ENSG00000115760	LOW
chr2_32488639_A_T	BIRC6	ENSG00000115760	MODERATE
chr2_32493548_T_C	BIRC6	ENSG00000115760	LOW
chr2_32499593_C_T	BIRC6	ENSG00000115760	MODERATE
chr2_32499648_C_G	BIRC6	ENSG00000115760	MODERATE
chr2_32499780_T_C	BIRC6	ENSG00000115760	MODERATE
chr2_32499955_A_G	BIRC6	ENSG00000115760	LOW
chr2_32500008_C_T	BIRC6	ENSG00000115760	MODERATE
chr2_32501769_A_G	BIRC6	ENSG00000115760	MODERATE
chr2_32510560_T_C	BIRC6	ENSG00000115760	LOW
chr2_32510566_C_G	BIRC6	ENSG00000115760	LOW
chr2_32513123_T_C	BIRC6	ENSG00000115760	LOW
chr2_32515071_T_C	BIRC6	ENSG00000115760	LOW
chr2_32515074_C_T	BIRC6	ENSG00000115760	LOW
chr2_32515137_A_G	BIRC6	ENSG00000115760	LOW
chr2_32515228_C_G	BIRC6	ENSG00000115760	MODERATE
chr2_32515286_C_T	BIRC6	ENSG00000115760	MODERATE
chr2_32515453_A_G	BIRC6	ENSG00000115760	MODERATE
chr2_32518876_A_G	BIRC6	ENSG00000115760	LOW
chr2_32518906_A_G	BIRC6	ENSG00000115760	LOW
chr2_32525479_C_G	BIRC6	ENSG00000115760	MODERATE
chr2_32525484_C_T	BIRC6	ENSG00000115760	MODERATE
chr2_32543343_G_A	BIRC6	ENSG00000115760	MODERATE
chr2_32543400_T_A	BIRC6	ENSG00000115760	MODERATE
chr2_32548019_A_G	BIRC6	ENSG00000115760	LOW
chr2_32549336_C_T	BIRC6	ENSG00000115760	LOW
chr2_32549438_C_T	BIRC6	ENSG00000115760	LOW
chr2_32549487_T_G	BIRC6	ENSG00000115760	LOW
chr2_32575153_T_C	BIRC6	ENSG00000115760	LOW
chr2_32575175_T_C	BIRC6	ENSG00000115760	LOW
chr2_32575230_G_T	BIRC6	ENSG00000115760	MODERATE
chr2_32575268_C_T	BIRC6	ENSG00000115760	LOW
chr2_32575355_C_G	BIRC6	ENSG00000115760	LOW
chr2_32575369_A_G	BIRC6	ENSG00000115760	LOW
chr2_32593943_G_A	BIRC6	ENSG00000115760	MODERATE
chr2_32593957_G_A	BIRC6	ENSG00000115760	LOW
chr2_32594039_A_G	BIRC6	ENSG00000115760	MODERATE
chr2_32597890_G_A	BIRC6	ENSG00000115760	LOW
chr2_32597936_C_T	BIRC6	ENSG00000115760	MODERATE
chr2_32599757_G_T	BIRC6	ENSG00000115760	MODERATE
chr2_32599758_C_T	BIRC6	ENSG00000115760	MODERATE
chr2_32603000_C_T	BIRC6	ENSG00000115760	LOW
chr2_32607521_C_A	BIRC6	ENSG00000115760	LOW
chr2_32607616_C_T	BIRC6	ENSG00000115760	LOW
chr2_32611482_A_G	BIRC6	ENSG00000115760	MODERATE
chr2_32611538_A_C	BIRC6	ENSG00000115760	MODERATE
chr2_32611580_A_G	BIRC6	ENSG00000115760	MODERATE
chr2_32617828_G_A	BIRC6	ENSG00000115760	MODERATE
chr2_36849597_A_G	STRN	ENSG00000115808	LOW
chr2_36855324_T_C	STRN	ENSG00000115808	LOW
chr2_36861241_A_G	STRN	ENSG00000115808	LOW
chr2_36877898_G_A	STRN	ENSG00000115808	MODERATE
chr2_36877925_G_C	STRN	ENSG00000115808	MODERATE
chr2_36878035_G_A	STRN	ENSG00000115808	LOW
chr2_36883980_G_A	STRN	ENSG00000115808	MODERATE
chr2_36884071_G_T	STRN	ENSG00000115808	LOW
chr2_36893930_T_G	STRN	ENSG00000115808	MODERATE
chr2_36899619_A_T	STRN	ENSG00000115808	MODERATE
chr2_36902676_A_G	STRN	ENSG00000115808	LOW
chr2_36925101_T_A	STRN	ENSG00000115808	LOW
chr2_36966282_G_A	STRN	ENSG00000115808	MODERATE
chr2_36966314_C_A	STRN	ENSG00000115808	LOW
chr2_38986057_T_C	SOS1	ENSG00000115904	MODERATE
chr2_38986097_G_C	SOS1	ENSG00000115904	MODERATE
chr2_38986155_T_A	SOS1	ENSG00000115904	MODERATE
chr2_38986270_G_T	SOS1	ENSG00000115904	MODERATE
chr2_38995144_G_A	SOS1	ENSG00000115904	MODERATE
chr2_38996971_T_C	SOS1	ENSG00000115904	MODERATE
chr2_39006443_C_T	SOS1	ENSG00000115904	LOW
chr2_39007141_T_C	SOS1	ENSG00000115904	MODERATE
chr2_39012145_G_T	SOS1	ENSG00000115904	MODERATE
chr2_39013462_C_T	SOS1	ENSG00000115904	MODERATE
chr2_39013966_G_A	SOS1	ENSG00000115904	MODERATE
chr2_39022708_C_T	SOS1	ENSG00000115904	MODERATE
chr2_39022762_C_G	SOS1	ENSG00000115904	MODERATE
chr2_39022938_C_T	SOS1	ENSG00000115904	MODERATE
chr2_39035207_C_G	SOS1	ENSG00000115904	LOW
chr2_39035411_A_G	SOS1	ENSG00000115904	LOW
chr2_39035436_C_T	SOS1	ENSG00000115904	MODERATE
chr2_39054764_G_A	SOS1	ENSG00000115904	LOW
chr2_39056782_G_C	SOS1	ENSG00000115904	MODERATE
chr2_39058785_A_C	SOS1	ENSG00000115904	MODERATE
chr2_39067646_T_G	SOS1	ENSG00000115904	LOW
chr2_39067726_C_T	SOS1	ENSG00000115904	MODERATE
chr2_39120330_C_A	SOS1	ENSG00000115904	LOW
chr2_39120992_ACCG_A	SOS1	ENSG00000115904	LOW
chr2_42245533_T_C	EML4	ENSG00000143924	LOW
chr2_42245661_CAGT_C	EML4	ENSG00000143924	MODERATE
chr2_42256516_G_A	EML4	ENSG00000143924	MODERATE
chr2_42261195_G_C	EML4	ENSG00000143924	MODERATE
chr2_42263199_T_C	EML4	ENSG00000143924	LOW
chr2_42263244_T_C	EML4	ENSG00000143924	LOW
chr2_42263253_G_A	EML4	ENSG00000143924	LOW
chr2_42280908_C_T	EML4	ENSG00000143924	LOW
chr2_42280911_T_C	EML4	ENSG00000143924	LOW
chr2_42282874_C_T	EML4	ENSG00000143924	LOW
chr2_42282878_A_G	EML4	ENSG00000143924	MODERATE
chr2_42284678_T_C	EML4	ENSG00000143924	MODERATE
chr2_42286361_C_A	EML4	ENSG00000143924	HIGH
chr2_42288236_G_A	EML4	ENSG00000143924	MODERATE
chr2_42288248_A_G	EML4	ENSG00000143924	MODERATE
chr2_42288270_A_G	EML4	ENSG00000143924	MODERATE
chr2_42288297_A_G	EML4	ENSG00000143924	MODERATE
chr2_42288311_G_A	EML4	ENSG00000143924	MODERATE
chr2_42295232_A_G	EML4	ENSG00000143924	LOW
chr2_42301274_A_G	EML4	ENSG00000143924	MODERATE
chr2_42303152_G_A	EML4	ENSG00000143924	MODERATE
chr2_42303172_A_T	EML4	ENSG00000143924	LOW
chr2_42303191_C_A	EML4	ENSG00000143924	LOW
chr2_42303374_A_G	EML4	ENSG00000143924	LOW
chr2_42304480_C_CTA	EML4	ENSG00000143924	LOW
chr2_42316047_A_G	EML4	ENSG00000143924	MODERATE
chr2_42325463_C_G	EML4	ENSG00000143924	LOW
chr2_42326209_T_A	EML4	ENSG00000143924	LOW
chr2_42328882_A_T	EML4	ENSG00000143924	LOW
chr2_42328965_C_T	EML4	ENSG00000143924	LOW
chr2_42329793_C_T	EML4	ENSG00000143924	LOW
chr2_42329916_C_T	EML4	ENSG00000143924	LOW
chr2_43224352_T_G	ZFP36L2	ENSG00000152518	LOW
chr2_43224514_G_A	ZFP36L2	ENSG00000152518	LOW
chr2_43224587_G_T	ZFP36L2	ENSG00000152518	MODERATE
chr2_43224600_C_CCTGCTG	ZFP36L2	ENSG00000152518	MODERATE
chr2_43224600_C_CCTGCTGCTG	ZFP36L2	ENSG00000152518	MODERATE
chr2_43224691_G_A	ZFP36L2	ENSG00000152518	LOW
chr2_43224818_G_A	ZFP36L2	ENSG00000152518	MODERATE
chr2_43224832_G_A	ZFP36L2	ENSG00000152518	LOW
chr2_43224855_C_T	ZFP36L2	ENSG00000152518	MODERATE
chr2_43224859_G_A	ZFP36L2	ENSG00000152518	LOW
chr2_43224974_G_A	ZFP36L2	ENSG00000152518	MODERATE
chr2_43225044_A_G	ZFP36L2	ENSG00000152518	LOW
chr2_43225080_A_C	ZFP36L2	ENSG00000152518	MODERATE
chr2_43225195_G_A	ZFP36L2	ENSG00000152518	LOW
chr2_43225363_G_C	ZFP36L2	ENSG00000152518	LOW
chr2_43225479_C_T	ZFP36L2	ENSG00000152518	MODERATE
chr2_43225525_G_A	ZFP36L2	ENSG00000152518	LOW
chr2_43225603_G_C	ZFP36L2	ENSG00000152518	LOW
chr2_43225617_C_T	ZFP36L2	ENSG00000152518	MODERATE
chr2_43225618_A_C	ZFP36L2	ENSG00000152518	MODERATE
chr2_43225654_C_G	ZFP36L2	ENSG00000152518	LOW
chr2_43225715_A_G	ZFP36L2	ENSG00000152518	MODERATE
chr2_45006272_CG_C	SIX2	ENSG00000170577	HIGH
chr2_45006324_G_A	SIX2	ENSG00000170577	MODERATE
chr2_45006339_G_A	SIX2	ENSG00000170577	MODERATE
chr2_45006342_G_A	SIX2	ENSG00000170577	MODERATE
chr2_45006349_G_A	SIX2	ENSG00000170577	MODERATE
chr2_45006390_G_A	SIX2	ENSG00000170577	MODERATE
chr2_45006393_G_A	SIX2	ENSG00000170577	MODERATE
chr2_45008626_C_T	SIX2	ENSG00000170577	MODERATE
chr2_45008690_C_G	SIX2	ENSG00000170577	MODERATE
chr2_45008859_C_T	SIX2	ENSG00000170577	LOW
chr2_45009043_T_A	SIX2	ENSG00000170577	MODERATE
chr2_46346997_C_T	EPAS1	ENSG00000116016	LOW
chr2_46356266_G_A	EPAS1	ENSG00000116016	LOW
chr2_46360649_G_T	EPAS1	ENSG00000116016	MODERATE
chr2_46360880_C_G	EPAS1	ENSG00000116016	LOW
chr2_46361055_C_T	EPAS1	ENSG00000116016	LOW
chr2_46361098_G_T	EPAS1	ENSG00000116016	LOW
chr2_46375783_A_C	EPAS1	ENSG00000116016	MODERATE
chr2_46375796_C_T	EPAS1	ENSG00000116016	LOW
chr2_46375821_G_C	EPAS1	ENSG00000116016	MODERATE
chr2_46376532_C_G	EPAS1	ENSG00000116016	LOW
chr2_46376581_T_C	EPAS1	ENSG00000116016	LOW
chr2_46376625_T_A	EPAS1	ENSG00000116016	MODERATE
chr2_46377944_C_T	EPAS1	ENSG00000116016	MODERATE
chr2_46378649_G_T	EPAS1	ENSG00000116016	LOW
chr2_46378650_C_T	EPAS1	ENSG00000116016	LOW
chr2_46380351_C_A	EPAS1	ENSG00000116016	MODERATE
[truncated: 17,552 more rows]
