# Supplementary material for: The cancer-risk variant frequency among Polish population reported by the first national whole-genome sequencing study
Source: Front Oncol. 2023 Feb 10;13:1045817. doi: 10.3389/fonc.2023.1045817 (PMC9950741; doi:10.3389/fonc.2023.1045817)
Supplement: Supplementary file 3 [file Table_3.xls]

## Sheet: Tabelle1
gene	HGVS	commonly used name	chromosome coordinates (GRCh38)
BRCA1	NM_007294.4:c.68_69del	185delAG (c.68_69delAG)	17: 43124028-43124029
BRCA1	NM_007294.4:c.5266dup	5382insC (c.5266dupC)	17: 43057062-43057063
BRCA1	NM_007294.4:c.4035del	c.4035del (p.Glu1346fs), 4153delA	17: 43091496
BRCA1	NM_007294.4:c.3700_3704del	3819del5, c.3700_3704del (p.Val1234fs)	17: 43091827-43091831
BRCA1	NM_007294.4:c.181T>G	C61G, c.181T>G (p.Cys61Gly)	17: 43106487
BRCA1	NM_007294.4:c.5251C>T	5370C>T , c.5251C>T (p.Arg1751Ter)	17: 43057078
BRCA1	NM_007294.4:c.3779del	3896delT, c.3779del (p.Leu1260fs)	9: 21974861
BRCA2	NM_000059.4:c.5946del	6174delT (c.5946del )	13: 32340301
CDKN2A	NM_058197.4:c.-34G>T	c.-34G>T	9: 21974861
CDKN2A	NM_001363763.2:c.-3-3652G>C	c.194-3652G>C	9: 21974860
MSH2	NM_000251.3:c.2446C>T	c.2446C>T (p.Gln816Ter)	2: 47478507
PALB2	NM_024675.4:c.3103A>G	c.3103A>G (p.Ile1035Val)	16: 23621372
