# Supplementary material for: The cancer-risk variant frequency among Polish population reported by the first national whole-genome sequencing study
Source: Front Oncol. 2023 Feb 10;13:1045817. doi: 10.3389/fonc.2023.1045817 (PMC9950741; doi:10.3389/fonc.2023.1045817)
Supplement: Supplementary file 4 [file Table_4.xlsx]

## Sheet: Tabelle1
Position	Gene	HGVSc	IMPACT	Consequence	PL_AF	PL_AC
chr13_32329467_CTG_C	BRCA2	ENST00000380152.8:c.658_659del	HIGH	frameshift_variant	0.000406	1
chr13_32333283_G_GA	BRCA2	ENST00000380152.8:c.1813dup	HIGH	frameshift_variant	0.000406	1
chr13_32339592_C_CT	BRCA2	ENST00000380152.8:c.5238dup	HIGH	frameshift_variant	0.000406	1
chr13_32394803_A_T	BRCA2	ENST00000380152.8:c.9371A>T	MODERATE	missense_variant	0.000406	1
chr17_43057062_T_TG	BRCA1	ENST00000357654.9:c.5266dup	HIGH	frameshift_variant	0.001394	3
chr17_43091826_GTTTAC_G	BRCA1	ENST00000357654.9:c.3700_3704del	HIGH	frameshift_variant	0.000406	1
chr17_43106487_A_C	BRCA1	ENST00000357654.9:c.181T>G	MODERATE	missense_variant	0.000406	1
