# Supplementary material for: The cancer-risk variant frequency among Polish population reported by the first national whole-genome sequencing study
Source: Front Oncol. 2023 Feb 10;13:1045817. doi: 10.3389/fonc.2023.1045817 (PMC9950741; doi:10.3389/fonc.2023.1045817)
Supplement: Supplementary file 5 [file Table_5.xlsx]

## Sheet: Arkusz1
Position	SYMBOL	Gene	ClinVar_CLNSIG	PL_AF
chr2_47705646_C_T	MSH6	ENSG00000116062	Pathogenic	0.000464684
chr3_128631409_C_T	RPN1	ENSG00000163902	Likely_pathogenic	0.342007
chr3_138665372_T_C	PIK3CB	ENSG00000051382	Likely_pathogenic	0.000464684
chr9_5126715_A_G	JAK2	ENSG00000096968	Conflicting_interpretations_of_pathogenicity	0.00511152
chr9_21974860_C_G	CDKN2A	ENSG00000147889	Conflicting_interpretations_of_pathogenicity	0.0027881
chr11_535463_G_A	HRAS	ENSG00000174775	Conflicting_interpretations_of_pathogenicity	0.112454
chr15_40707182_G_A	RAD51	ENSG00000051180	Likely_pathogenic	0.00232558
chr16_23632693_T_C	PALB2	ENSG00000083093	Conflicting_interpretations_of_pathogenicity	0.123141
chr16_88878066_T_C	CBFA2T3	ENSG00000129993	Pathogenic	0.000465549
chr16_88898430_C_T	CBFA2T3	ENSG00000129993	Likely_pathogenic	0.00789963
